# Supplementary material for: A deep learning strategy for accurate identification of purebred and hybrid pigs across SNP chips
Source: J Anim Sci Biotechnol. 2025 Aug 14;16:116. doi: 10.1186/s40104-025-01249-y (PMC12351870; doi:10.1186/s40104-025-01249-y)
Supplement: Supplementary file 1 — Supplementary Material 1: Table S1 Hyperparameter grid search results. Table S2 Breed identification accuracies in five replicates of fivefold cross validation study in Population 1. Table S3 Breed identification accuracies in independent testing of using Population 1 to predict Population 2. Table S4 The prediction accuracies of all breeds at different determination threshold values for purebred. Table S5 The identification accuracies of hybrid at different number of hybrid individuals in training set. Table S6 Breed identification accuracies in independent testing of using Population 1 to predict Population 2 for XGBoost. Table S7 Distribution of the proportion of the breed with the highest proportion in the genomic breed composition of all hybrid individuals predicted by MLP. [file 40104_2025_1249_MOESM1_ESM.xlsx]

## Sheet: TableS1
Table S1 The MSE obtained by RF,SVR and MLP at different hyperparameters through grid search
Method	Hyperparameter	GenoBaits1K	GenoBaits50K	ZX50K	GGP50K	GenoBaits100K	50K_Common
RF	max_depth: 10, max_features: 0.4, n_estimators: 100	0.00053	0.0008	0.00068	0.00082	0.00071	0.00081
	max_depth: 10, max_features: 0.4, n_estimators: 150	0.00054	0.00081	0.00066	0.0008	0.00066	0.00083
	max_depth: 10, max_features: 0.4, n_estimators: 200	0.00054	0.00076	0.00068	0.00081	0.00071	0.00081
	max_depth: 10, max_features: 0.4, n_estimators: 250	0.00054	0.00077	0.00065	0.0008	0.00067	0.00082
	max_depth: 10, max_features: 0.4, n_estimators: 50	0.00055	0.00082	0.0007	0.00085	0.00074	0.00087
	max_depth: 10, max_features: 0.6, n_estimators: 100	0.00057	0.0009	0.0007	0.00091	0.00077	0.00089
	max_depth: 10, max_features: 0.6, n_estimators: 150	0.00057	0.00088	0.00067	0.0009	0.0007	0.00088
	max_depth: 10, max_features: 0.6, n_estimators: 200	0.00057	0.00088	0.00064	0.0009	0.00075	0.00087
	max_depth: 10, max_features: 0.6, n_estimators: 250	0.00054	0.00086	0.00067	0.00086	0.00072	0.00084
	max_depth: 10, max_features: 0.6, n_estimators: 50	0.00055	0.00098	0.00069	0.00092	0.00071	0.00089
	max_depth: 10, max_features: 0.8, n_estimators: 100	0.00061	0.00101	0.00071	0.00105	0.00078	0.00091
	max_depth: 10, max_features: 0.8, n_estimators: 150	0.00063	0.00102	0.00065	0.00101	0.00075	0.0009
	max_depth: 10, max_features: 0.8, n_estimators: 200	0.0006	0.00105	0.00064	0.00101	0.00077	0.0009
	max_depth: 10, max_features: 0.8, n_estimators: 250	0.0006	0.00106	0.00064	0.00103	0.00078	0.00092
	max_depth: 10, max_features: 0.8, n_estimators: 50	0.00059	0.00108	0.00072	0.00104	0.00079	0.00092
	max_depth: 10, max_features: 1.0, n_estimators: 100	0.00066	0.00121	0.00068	0.0012	0.00086	0.00099
	max_depth: 10, max_features: 1.0, n_estimators: 150	0.00066	0.00119	0.0007	0.00116	0.00085	0.00095
	max_depth: 10, max_features: 1.0, n_estimators: 200	0.00066	0.0012	0.00068	0.00116	0.00087	0.00097
	max_depth: 10, max_features: 1.0, n_estimators: 250	0.00065	0.00122	0.00066	0.00117	0.00086	0.00092
	max_depth: 10, max_features: 1.0, n_estimators: 50	0.00069	0.00128	0.00071	0.00133	0.00093	0.00104
	max_depth: 10, max_features: log2, n_estimators: 100	0.00295	0.00381	0.00389	0.0039	0.00379	0.00396
	max_depth: 10, max_features: log2, n_estimators: 150	0.0029	0.00366	0.00372	0.00377	0.00369	0.00381
	max_depth: 10, max_features: log2, n_estimators: 200	0.00277	0.00365	0.00363	0.00377	0.00371	0.00379
	max_depth: 10, max_features: log2, n_estimators: 250	0.00277	0.00354	0.00364	0.00369	0.00365	0.00373
	max_depth: 10, max_features: log2, n_estimators: 50	0.00328	0.004	0.00406	0.00413	0.0042	0.00449
	max_depth: 10, max_features: sqrt, n_estimators: 100	0.00065	0.00069	0.00066	0.00079	0.00065	0.00088
	max_depth: 10, max_features: sqrt, n_estimators: 150	0.00061	0.00064	0.00062	0.00074	0.00061	0.00083
	max_depth: 10, max_features: sqrt, n_estimators: 200	0.00059	0.00061	0.0006	0.00072	0.00059	0.00083
	max_depth: 10, max_features: sqrt, n_estimators: 250	0.00058	0.00061	0.0006	0.00069	0.00058	0.00081
	max_depth: 10, max_features: sqrt, n_estimators: 50	0.00075	0.0008	0.00073	0.00092	0.00075	0.00101
	max_depth: 15, max_features: 0.4, n_estimators: 100	0.00051	0.00081	0.00069	0.00084	0.00068	0.00085
	max_depth: 15, max_features: 0.4, n_estimators: 150	0.00053	0.00082	0.00069	0.00079	0.00066	0.00081
	max_depth: 15, max_features: 0.4, n_estimators: 200	0.00052	0.00079	0.00067	0.00083	0.00065	0.0008
	max_depth: 15, max_features: 0.4, n_estimators: 250	0.00054	0.00077	0.00066	0.00081	0.00067	0.0008
	max_depth: 15, max_features: 0.4, n_estimators: 50	0.00053	0.00081	0.00077	0.00087	0.00075	0.00086
	max_depth: 15, max_features: 0.6, n_estimators: 100	0.0006	0.0009	0.00067	0.00094	0.00076	0.00089
	max_depth: 15, max_features: 0.6, n_estimators: 150	0.00055	0.00089	0.00068	0.00092	0.00071	0.00085
	max_depth: 15, max_features: 0.6, n_estimators: 200	0.00056	0.00087	0.00067	0.00089	0.00072	0.00085
	max_depth: 15, max_features: 0.6, n_estimators: 250	0.00055	0.00091	0.00068	0.00091	0.00071	0.00086
	max_depth: 15, max_features: 0.6, n_estimators: 50	0.00061	0.00094	0.00073	0.00092	0.00077	0.00091
	max_depth: 15, max_features: 0.8, n_estimators: 100	0.00057	0.00108	0.00064	0.00103	0.00078	0.00093
	max_depth: 15, max_features: 0.8, n_estimators: 150	0.0006	0.00104	0.0007	0.00101	0.00077	0.00093
	max_depth: 15, max_features: 0.8, n_estimators: 200	0.00058	0.00105	0.00069	0.00104	0.00074	0.00091
	max_depth: 15, max_features: 0.8, n_estimators: 250	0.0006	0.00104	0.00064	0.00104	0.0008	0.00092
	max_depth: 15, max_features: 0.8, n_estimators: 50	0.00064	0.00104	0.00066	0.00103	0.00088	0.00098
	max_depth: 15, max_features: 1.0, n_estimators: 100	0.00069	0.00126	0.00067	0.00122	0.00087	0.00096
	max_depth: 15, max_features: 1.0, n_estimators: 150	0.00068	0.00121	0.00065	0.00119	0.00088	0.00095
	max_depth: 15, max_features: 1.0, n_estimators: 200	0.00065	0.00122	0.00067	0.00123	0.00083	0.00095
	max_depth: 15, max_features: 1.0, n_estimators: 250	0.00065	0.00121	0.00066	0.00122	0.00085	0.00095
	max_depth: 15, max_features: 1.0, n_estimators: 50	0.00072	0.0013	0.00075	0.00125	0.00086	0.00096
	max_depth: 15, max_features: log2, n_estimators: 100	0.00235	0.00315	0.00296	0.0034	0.00317	0.00355
	max_depth: 15, max_features: log2, n_estimators: 150	0.00231	0.003	0.00302	0.0034	0.00313	0.00335
	max_depth: 15, max_features: log2, n_estimators: 200	0.00229	0.00293	0.00295	0.00323	0.00304	0.00331
	max_depth: 15, max_features: log2, n_estimators: 250	0.00224	0.00302	0.00288	0.00324	0.00295	0.00329
	max_depth: 15, max_features: log2, n_estimators: 50	0.0028	0.00361	0.00341	0.00386	0.00344	0.00397
	max_depth: 15, max_features: sqrt, n_estimators: 100	0.00064	0.00066	0.00065	0.00079	0.00062	0.00089
	max_depth: 15, max_features: sqrt, n_estimators: 150	0.00062	0.00062	0.00061	0.00074	0.00058	0.00082
	max_depth: 15, max_features: sqrt, n_estimators: 200	0.0006	0.00063	0.0006	0.0007	0.00059	0.00082
	max_depth: 15, max_features: sqrt, n_estimators: 250	0.0006	0.00058	0.00061	0.0007	0.00059	0.0008
	max_depth: 15, max_features: sqrt, n_estimators: 50	0.00074	0.00075	0.00078	0.00091	0.00076	0.00102
	max_depth: 20, max_features: 0.4, n_estimators: 100	0.00057	0.00081	0.00066	0.00085	0.00064	0.00086
	max_depth: 20, max_features: 0.4, n_estimators: 150	0.00054	0.0008	0.00067	0.00081	0.00068	0.0008
	max_depth: 20, max_features: 0.4, n_estimators: 200	0.00053	0.00076	0.00069	0.00083	0.00065	0.0008
	max_depth: 20, max_features: 0.4, n_estimators: 250	0.00054	0.0008	0.00068	0.00082	0.00068	0.00081
	max_depth: 20, max_features: 0.4, n_estimators: 50	0.00057	0.00082	0.00073	0.00082	0.00075	0.00083
	max_depth: 20, max_features: 0.6, n_estimators: 100	0.00057	0.00095	0.00066	0.00092	0.00075	0.00089
	max_depth: 20, max_features: 0.6, n_estimators: 150	0.00057	0.00089	0.00068	0.0009	0.00073	0.0009
	max_depth: 20, max_features: 0.6, n_estimators: 200	0.00055	0.0009	0.0007	0.00089	0.0007	0.00088
	max_depth: 20, max_features: 0.6, n_estimators: 250	0.00055	0.00086	0.00066	0.00088	0.00071	0.00089
	max_depth: 20, max_features: 0.6, n_estimators: 50	0.00058	0.00098	0.00072	0.00096	0.00076	0.00091
	max_depth: 20, max_features: 0.8, n_estimators: 100	0.00061	0.00105	0.00072	0.00101	0.00079	0.00099
	max_depth: 20, max_features: 0.8, n_estimators: 150	0.0006	0.00106	0.00065	0.00103	0.00077	0.00089
	max_depth: 20, max_features: 0.8, n_estimators: 200	0.00061	0.00101	0.00067	0.00099	0.00079	0.0009
	max_depth: 20, max_features: 0.8, n_estimators: 250	0.00059	0.00103	0.00066	0.00102	0.0008	0.00091
	max_depth: 20, max_features: 0.8, n_estimators: 50	0.00064	0.0011	0.00074	0.00106	0.00078	0.00105
	max_depth: 20, max_features: 1.0, n_estimators: 100	0.00066	0.00125	0.0007	0.00119	0.00087	0.00098
	max_depth: 20, max_features: 1.0, n_estimators: 150	0.00067	0.00122	0.00068	0.00118	0.00086	0.00098
	max_depth: 20, max_features: 1.0, n_estimators: 200	0.00065	0.00119	0.00065	0.00121	0.00087	0.00094
	max_depth: 20, max_features: 1.0, n_estimators: 250	0.00069	0.00118	0.00066	0.00119	0.00085	0.00095
	max_depth: 20, max_features: 1.0, n_estimators: 50	0.00067	0.00127	0.00076	0.00131	0.00087	0.00091
	max_depth: 20, max_features: log2, n_estimators: 100	0.00238	0.00318	0.00305	0.00341	0.00317	0.0035
	max_depth: 20, max_features: log2, n_estimators: 150	0.00235	0.00294	0.00296	0.00338	0.00304	0.00334
	max_depth: 20, max_features: log2, n_estimators: 200	0.00226	0.0029	0.00291	0.00325	0.00303	0.00335
	max_depth: 20, max_features: log2, n_estimators: 250	0.00224	0.00294	0.00285	0.00316	0.00295	0.00329
	max_depth: 20, max_features: log2, n_estimators: 50	0.00269	0.00349	0.00345	0.0036	0.0035	0.00384
	max_depth: 20, max_features: sqrt, n_estimators: 100	0.00065	0.00067	0.00065	0.00078	0.00062	0.00088
	max_depth: 20, max_features: sqrt, n_estimators: 150	0.00059	0.00064	0.00061	0.00074	0.00061	0.00082
	max_depth: 20, max_features: sqrt, n_estimators: 200	0.00059	0.00062	0.00059	0.00072	0.00059	0.00083
	max_depth: 20, max_features: sqrt, n_estimators: 250	0.00059	0.00059	0.00059	0.0007	0.00058	0.00081
	max_depth: 20, max_features: sqrt, n_estimators: 50	0.00072	0.00079	0.00078	0.00092	0.00074	0.001
	max_depth: 4, max_features: 0.4, n_estimators: 100	0.00126	0.00161	0.00149	0.00162	0.00134	0.00195
	max_depth: 4, max_features: 0.4, n_estimators: 150	0.00126	0.00153	0.00147	0.00163	0.00129	0.00193
	max_depth: 4, max_features: 0.4, n_estimators: 200	0.00126	0.00153	0.00145	0.00166	0.00129	0.00186
	max_depth: 4, max_features: 0.4, n_estimators: 250	0.00123	0.00157	0.00151	0.00165	0.00127	0.00188
	max_depth: 4, max_features: 0.4, n_estimators: 50	0.00127	0.00168	0.0015	0.00162	0.00134	0.00186
	max_depth: 4, max_features: 0.6, n_estimators: 100	0.0012	0.0017	0.00144	0.00169	0.0013	0.00195
	max_depth: 4, max_features: 0.6, n_estimators: 150	0.0012	0.00163	0.0014	0.00167	0.00128	0.00191
	max_depth: 4, max_features: 0.6, n_estimators: 200	0.00122	0.00163	0.0014	0.0017	0.00127	0.00194
	max_depth: 4, max_features: 0.6, n_estimators: 250	0.0012	0.00161	0.00139	0.00167	0.00126	0.0019
	max_depth: 4, max_features: 0.6, n_estimators: 50	0.00125	0.00165	0.00147	0.00182	0.00135	0.00196
	max_depth: 4, max_features: 0.8, n_estimators: 100	0.00123	0.0018	0.00138	0.00187	0.00135	0.00202
	max_depth: 4, max_features: 0.8, n_estimators: 150	0.00127	0.00186	0.00132	0.00185	0.00133	0.00194
	max_depth: 4, max_features: 0.8, n_estimators: 200	0.00123	0.00179	0.00137	0.00188	0.00142	0.00204
	max_depth: 4, max_features: 0.8, n_estimators: 250	0.00125	0.00182	0.00138	0.00182	0.00138	0.00202
	max_depth: 4, max_features: 0.8, n_estimators: 50	0.00121	0.00184	0.00144	0.0019	0.00134	0.00209
	max_depth: 4, max_features: 1.0, n_estimators: 100	0.00131	0.002	0.00134	0.00205	0.00143	0.00204
	max_depth: 4, max_features: 1.0, n_estimators: 150	0.00132	0.00199	0.00132	0.00208	0.00148	0.00203
	max_depth: 4, max_features: 1.0, n_estimators: 200	0.00133	0.00199	0.00137	0.00207	0.00146	0.0021
	max_depth: 4, max_features: 1.0, n_estimators: 250	0.0013	0.00203	0.00137	0.00203	0.00141	0.00204
	max_depth: 4, max_features: 1.0, n_estimators: 50	0.00135	0.00205	0.0014	0.00202	0.00142	0.00203
	max_depth: 4, max_features: log2, n_estimators: 100	0.02597	0.02447	0.0261	0.02424	0.02543	0.02507
	max_depth: 4, max_features: log2, n_estimators: 150	0.0278	0.02399	0.02672	0.02439	0.02564	0.02464
	max_depth: 4, max_features: log2, n_estimators: 200	0.02679	0.02535	0.02675	0.02396	0.02543	0.02515
	max_depth: 4, max_features: log2, n_estimators: 250	0.02648	0.0249	0.02593	0.02469	0.02545	0.02473
	max_depth: 4, max_features: log2, n_estimators: 50	0.02614	0.02539	0.02736	0.0253	0.02652	0.02489
	max_depth: 4, max_features: sqrt, n_estimators: 100	0.0042	0.00353	0.00367	0.00354	0.00336	0.00449
	max_depth: 4, max_features: sqrt, n_estimators: 150	0.0042	0.00347	0.00361	0.00355	0.00312	0.00432
	max_depth: 4, max_features: sqrt, n_estimators: 200	0.00422	0.00349	0.00361	0.00351	0.00318	0.00429
	max_depth: 4, max_features: sqrt, n_estimators: 250	0.00421	0.0035	0.00364	0.00339	0.00323	0.00425
	max_depth: 4, max_features: sqrt, n_estimators: 50	0.0044	0.00369	0.00389	0.00361	0.00344	0.00472
	max_depth: 5, max_features: 0.4, n_estimators: 100	0.00075	0.00104	0.00086	0.00107	0.00087	0.00116
	max_depth: 5, max_features: 0.4, n_estimators: 150	0.00075	0.00107	0.00088	0.00109	0.00081	0.00119
	max_depth: 5, max_features: 0.4, n_estimators: 200	0.00071	0.00101	0.00085	0.00108	0.00082	0.00114
	max_depth: 5, max_features: 0.4, n_estimators: 250	0.00073	0.00101	0.00082	0.00108	0.00082	0.00113
	max_depth: 5, max_features: 0.4, n_estimators: 50	0.00074	0.00108	0.00089	0.00118	0.00084	0.0012
	max_depth: 5, max_features: 0.6, n_estimators: 100	0.00069	0.00115	0.00083	0.00116	0.0009	0.00119
	max_depth: 5, max_features: 0.6, n_estimators: 150	0.00073	0.00116	0.00084	0.00118	0.00088	0.00119
	max_depth: 5, max_features: 0.6, n_estimators: 200	0.0007	0.00113	0.0008	0.00113	0.00083	0.00118
	max_depth: 5, max_features: 0.6, n_estimators: 250	0.00071	0.00112	0.00082	0.00114	0.00085	0.00119
	max_depth: 5, max_features: 0.6, n_estimators: 50	0.00074	0.0012	0.00086	0.00124	0.00087	0.00133
	max_depth: 5, max_features: 0.8, n_estimators: 100	0.00081	0.00126	0.00079	0.00126	0.00091	0.00117
	max_depth: 5, max_features: 0.8, n_estimators: 150	0.00072	0.00127	0.00081	0.00125	0.00091	0.00122
	max_depth: 5, max_features: 0.8, n_estimators: 200	0.00073	0.00127	0.00081	0.00124	0.00087	0.00122
	max_depth: 5, max_features: 0.8, n_estimators: 250	0.00072	0.00122	0.00079	0.00127	0.00089	0.00121
	max_depth: 5, max_features: 0.8, n_estimators: 50	0.00076	0.00132	0.00088	0.00135	0.00088	0.00124
	max_depth: 5, max_features: 1.0, n_estimators: 100	0.00082	0.00149	0.00079	0.00149	0.00097	0.00128
	max_depth: 5, max_features: 1.0, n_estimators: 150	0.00079	0.00146	0.00082	0.00145	0.001	0.00126
	max_depth: 5, max_features: 1.0, n_estimators: 200	0.00076	0.00149	0.0008	0.00143	0.00096	0.00129
	max_depth: 5, max_features: 1.0, n_estimators: 250	0.00079	0.00142	0.0008	0.00145	0.00093	0.0013
	max_depth: 5, max_features: 1.0, n_estimators: 50	0.00078	0.00153	0.00088	0.00144	0.00101	0.0013
	max_depth: 5, max_features: log2, n_estimators: 100	0.01779	0.01589	0.01661	0.01527	0.01663	0.0165
	max_depth: 5, max_features: log2, n_estimators: 150	0.01644	0.01589	0.0172	0.01558	0.01587	0.01577
	max_depth: 5, max_features: log2, n_estimators: 200	0.01654	0.01574	0.0165	0.01558	0.01635	0.01569
	max_depth: 5, max_features: log2, n_estimators: 250	0.01705	0.0156	0.0165	0.0154	0.01644	0.01553
	max_depth: 5, max_features: log2, n_estimators: 50	0.01734	0.01633	0.01697	0.01613	0.01658	0.01612
	max_depth: 5, max_features: sqrt, n_estimators: 100	0.00205	0.00186	0.00189	0.00192	0.00177	0.00234
	max_depth: 5, max_features: sqrt, n_estimators: 150	0.00205	0.00185	0.00198	0.00191	0.00169	0.00237
	max_depth: 5, max_features: sqrt, n_estimators: 200	0.00201	0.00183	0.00187	0.0019	0.00173	0.00229
	max_depth: 5, max_features: sqrt, n_estimators: 250	0.00198	0.00186	0.00189	0.00191	0.00167	0.00231
	max_depth: 5, max_features: sqrt, n_estimators: 50	0.00217	0.00206	0.00214	0.00204	0.00187	0.00249
	max_depth: 6, max_features: 0.4, n_estimators: 100	0.00057	0.00086	0.00072	0.00088	0.00071	0.0009
	max_depth: 6, max_features: 0.4, n_estimators: 150	0.00056	0.00081	0.00069	0.00088	0.00067	0.00086
	max_depth: 6, max_features: 0.4, n_estimators: 200	0.00055	0.00082	0.00071	0.00083	0.00067	0.00087
	max_depth: 6, max_features: 0.4, n_estimators: 250	0.00057	0.00085	0.0007	0.00087	0.0007	0.00088
	max_depth: 6, max_features: 0.4, n_estimators: 50	0.00065	0.00094	0.00076	0.00095	0.00077	0.00095
	max_depth: 6, max_features: 0.6, n_estimators: 100	0.00064	0.00096	0.00071	0.00098	0.00072	0.00094
	max_depth: 6, max_features: 0.6, n_estimators: 150	0.00059	0.00092	0.00069	0.00095	0.00075	0.00096
	max_depth: 6, max_features: 0.6, n_estimators: 200	0.00058	0.00094	0.00065	0.00094	0.00075	0.00094
	max_depth: 6, max_features: 0.6, n_estimators: 250	0.00057	0.0009	0.00069	0.00097	0.0007	0.0009
	max_depth: 6, max_features: 0.6, n_estimators: 50	0.00056	0.00098	0.00082	0.00104	0.00072	0.00102
	max_depth: 6, max_features: 0.8, n_estimators: 100	0.00065	0.00107	0.00071	0.0011	0.00078	0.001
	max_depth: 6, max_features: 0.8, n_estimators: 150	0.00062	0.0011	0.00067	0.00104	0.00078	0.00099
	max_depth: 6, max_features: 0.8, n_estimators: 200	0.00061	0.00107	0.00069	0.00108	0.00078	0.00096
	max_depth: 6, max_features: 0.8, n_estimators: 250	0.0006	0.00106	0.00066	0.00108	0.00079	0.00094
	max_depth: 6, max_features: 0.8, n_estimators: 50	0.00059	0.00113	0.00073	0.00113	0.00085	0.00097
	max_depth: 6, max_features: 1.0, n_estimators: 100	0.00071	0.0013	0.00071	0.00126	0.00084	0.00102
	max_depth: 6, max_features: 1.0, n_estimators: 150	0.00066	0.00125	0.00069	0.00125	0.00086	0.00097
	max_depth: 6, max_features: 1.0, n_estimators: 200	0.00068	0.0013	0.00068	0.00121	0.00086	0.001
	max_depth: 6, max_features: 1.0, n_estimators: 250	0.00066	0.00127	0.00066	0.00123	0.00088	0.001
	max_depth: 6, max_features: 1.0, n_estimators: 50	0.0007	0.00132	0.0008	0.00128	0.00091	0.0011
	max_depth: 6, max_features: log2, n_estimators: 100	0.01063	0.01033	0.01162	0.01038	0.0108	0.01047
	max_depth: 6, max_features: log2, n_estimators: 150	0.01038	0.01061	0.01131	0.01032	0.01082	0.01046
	max_depth: 6, max_features: log2, n_estimators: 200	0.01009	0.01028	0.01115	0.01024	0.01092	0.0104
	max_depth: 6, max_features: log2, n_estimators: 250	0.01028	0.01034	0.01091	0.01012	0.01085	0.01024
	max_depth: 6, max_features: log2, n_estimators: 50	0.01054	0.01105	0.01171	0.01027	0.01177	0.01085
	max_depth: 6, max_features: sqrt, n_estimators: 100	0.00121	0.00118	0.00121	0.0013	0.00107	0.00154
	max_depth: 6, max_features: sqrt, n_estimators: 150	0.00113	0.00112	0.00123	0.00119	0.00106	0.00149
	max_depth: 6, max_features: sqrt, n_estimators: 200	0.00115	0.0011	0.00117	0.0012	0.00104	0.00143
	max_depth: 6, max_features: sqrt, n_estimators: 250	0.00115	0.00111	0.00113	0.0012	0.00102	0.00144
	max_depth: 6, max_features: sqrt, n_estimators: 50	0.00131	0.00124	0.00131	0.00136	0.0012	0.00168
	max_depth: 7, max_features: 0.4, n_estimators: 100	0.00055	0.00083	0.0007	0.00084	0.00071	0.00086
	max_depth: 7, max_features: 0.4, n_estimators: 150	0.00055	0.00075	0.00068	0.00087	0.00067	0.00084
	max_depth: 7, max_features: 0.4, n_estimators: 200	0.00053	0.00079	0.00068	0.00077	0.00068	0.00083
	max_depth: 7, max_features: 0.4, n_estimators: 250	0.00054	0.00077	0.00068	0.0008	0.00067	0.00082
	max_depth: 7, max_features: 0.4, n_estimators: 50	0.00056	0.00086	0.00074	0.00086	0.00071	0.00093
	max_depth: 7, max_features: 0.6, n_estimators: 100	0.00055	0.00088	0.00071	0.00094	0.00074	0.0009
	max_depth: 7, max_features: 0.6, n_estimators: 150	0.00057	0.00087	0.00069	0.00092	0.00073	0.00085
	max_depth: 7, max_features: 0.6, n_estimators: 200	0.00057	0.00091	0.0007	0.00093	0.00071	0.00085
	max_depth: 7, max_features: 0.6, n_estimators: 250	0.00056	0.00088	0.00066	0.00088	0.00071	0.00084
	max_depth: 7, max_features: 0.6, n_estimators: 50	0.00054	0.0009	0.00073	0.00102	0.00071	0.00096
	max_depth: 7, max_features: 0.8, n_estimators: 100	0.00061	0.00104	0.00066	0.00113	0.00082	0.00096
	max_depth: 7, max_features: 0.8, n_estimators: 150	0.00061	0.00103	0.0007	0.00104	0.00077	0.00095
	max_depth: 7, max_features: 0.8, n_estimators: 200	0.00061	0.00104	0.00071	0.00104	0.00076	0.00093
	max_depth: 7, max_features: 0.8, n_estimators: 250	0.0006	0.00103	0.00069	0.00101	0.00077	0.00092
	max_depth: 7, max_features: 0.8, n_estimators: 50	0.00061	0.00118	0.00075	0.00107	0.00084	0.00097
	max_depth: 7, max_features: 1.0, n_estimators: 100	0.00067	0.00125	0.00073	0.00121	0.00086	0.00099
	max_depth: 7, max_features: 1.0, n_estimators: 150	0.00069	0.00119	0.00068	0.00119	0.00089	0.00095
	max_depth: 7, max_features: 1.0, n_estimators: 200	0.00066	0.00117	0.00067	0.00118	0.00085	0.00094
	max_depth: 7, max_features: 1.0, n_estimators: 250	0.00068	0.00119	0.00063	0.00119	0.00085	0.00094
	max_depth: 7, max_features: 1.0, n_estimators: 50	0.00072	0.00125	0.00071	0.0013	0.00091	0.00102
	max_depth: 7, max_features: log2, n_estimators: 100	0.007	0.00745	0.00787	0.00717	0.00747	0.00732
	max_depth: 7, max_features: log2, n_estimators: 150	0.00656	0.00722	0.00775	0.00707	0.00749	0.00724
	max_depth: 7, max_features: log2, n_estimators: 200	0.00672	0.00723	0.00761	0.007	0.0074	0.00719
	max_depth: 7, max_features: log2, n_estimators: 250	0.00655	0.00716	0.0075	0.00715	0.00726	0.00709
	max_depth: 7, max_features: log2, n_estimators: 50	0.0071	0.00732	0.00832	0.0073	0.0078	0.00769
	max_depth: 7, max_features: sqrt, n_estimators: 100	0.00087	0.00087	0.00088	0.00097	0.00082	0.00115
	max_depth: 7, max_features: sqrt, n_estimators: 150	0.00082	0.00087	0.00086	0.00093	0.00078	0.0011
	max_depth: 7, max_features: sqrt, n_estimators: 200	0.00079	0.00083	0.00085	0.00091	0.00079	0.00108
	max_depth: 7, max_features: sqrt, n_estimators: 250	0.00079	0.0008	0.00081	0.0009	0.00075	0.00108
	max_depth: 7, max_features: sqrt, n_estimators: 50	0.00093	0.00101	0.00098	0.00105	0.00095	0.00129
	max_depth: 8, max_features: 0.4, n_estimators: 100	0.00053	0.00078	0.00068	0.00082	0.00068	0.00085
	max_depth: 8, max_features: 0.4, n_estimators: 150	0.00053	0.0008	0.00068	0.0008	0.00068	0.00081
	max_depth: 8, max_features: 0.4, n_estimators: 200	0.00054	0.00077	0.00067	0.00084	0.00068	0.00081
	max_depth: 8, max_features: 0.4, n_estimators: 250	0.00053	0.00077	0.00064	0.00079	0.00067	0.00082
	max_depth: 8, max_features: 0.4, n_estimators: 50	0.00053	0.00081	0.00072	0.00091	0.00071	0.00089
	max_depth: 8, max_features: 0.6, n_estimators: 100	0.00057	0.00094	0.00072	0.00091	0.00074	0.00096
	max_depth: 8, max_features: 0.6, n_estimators: 150	0.00057	0.00088	0.00068	0.00094	0.00073	0.00087
	max_depth: 8, max_features: 0.6, n_estimators: 200	0.00056	0.00085	0.00067	0.00088	0.00071	0.00084
	max_depth: 8, max_features: 0.6, n_estimators: 250	0.00057	0.0009	0.00067	0.00093	0.00073	0.00085
	max_depth: 8, max_features: 0.6, n_estimators: 50	0.00064	0.0009	0.00071	0.00097	0.00074	0.00088
	max_depth: 8, max_features: 0.8, n_estimators: 100	0.00061	0.00106	0.00068	0.00107	0.0008	0.0009
	max_depth: 8, max_features: 0.8, n_estimators: 150	0.0006	0.00106	0.00068	0.00103	0.00077	0.00088
	max_depth: 8, max_features: 0.8, n_estimators: 200	0.00059	0.00101	0.00066	0.00104	0.0008	0.00093
	max_depth: 8, max_features: 0.8, n_estimators: 250	0.00059	0.00101	0.00067	0.00103	0.00077	0.00093
	max_depth: 8, max_features: 0.8, n_estimators: 50	0.00064	0.00106	0.0007	0.00114	0.00088	0.00099
	max_depth: 8, max_features: 1.0, n_estimators: 100	0.00069	0.00123	0.00067	0.0012	0.00087	0.00097
	max_depth: 8, max_features: 1.0, n_estimators: 150	0.00066	0.0012	0.00069	0.00123	0.00086	0.00095
	max_depth: 8, max_features: 1.0, n_estimators: 200	0.00068	0.00121	0.00068	0.00117	0.00089	0.00098
	max_depth: 8, max_features: 1.0, n_estimators: 250	0.00072	0.00118	0.00064	0.0012	0.00087	0.00094
	max_depth: 8, max_features: 1.0, n_estimators: 50	0.00064	0.0013	0.00075	0.00119	0.00089	0.00108
	max_depth: 8, max_features: log2, n_estimators: 100	0.005	0.00534	0.00576	0.00544	0.00548	0.00566
	max_depth: 8, max_features: log2, n_estimators: 150	0.00456	0.00534	0.00567	0.00542	0.00561	0.00536
	max_depth: 8, max_features: log2, n_estimators: 200	0.00454	0.00528	0.00554	0.00523	0.00552	0.0053
	max_depth: 8, max_features: log2, n_estimators: 250	0.00453	0.00521	0.00548	0.00526	0.00539	0.00529
	max_depth: 8, max_features: log2, n_estimators: 50	0.00476	0.00589	0.00633	0.00583	0.00591	0.00581
	max_depth: 8, max_features: sqrt, n_estimators: 100	0.00072	0.00075	0.00071	0.00084	0.00071	0.001
	max_depth: 8, max_features: sqrt, n_estimators: 150	0.00069	0.00072	0.00072	0.00081	0.00069	0.00094
	max_depth: 8, max_features: sqrt, n_estimators: 200	0.00066	0.00067	0.00069	0.00078	0.00067	0.00092
	max_depth: 8, max_features: sqrt, n_estimators: 250	0.00066	0.00066	0.00069	0.00076	0.00064	0.00089
	max_depth: 8, max_features: sqrt, n_estimators: 50	0.00083	0.00084	0.00081	0.00096	0.00081	0.00112
	max_depth: 9, max_features: 0.4, n_estimators: 100	0.00056	0.00078	0.00071	0.00082	0.00071	0.00083
	max_depth: 9, max_features: 0.4, n_estimators: 150	0.00054	0.00078	0.00069	0.00078	0.00067	0.00079
	max_depth: 9, max_features: 0.4, n_estimators: 200	0.00054	0.00079	0.00067	0.0008	0.00066	0.00083
	max_depth: 9, max_features: 0.4, n_estimators: 250	0.00052	0.00079	0.00067	0.00082	0.00067	0.00078
	max_depth: 9, max_features: 0.4, n_estimators: 50	0.00054	0.00083	0.00069	0.00088	0.00071	0.00091
	max_depth: 9, max_features: 0.6, n_estimators: 100	0.00055	0.00091	0.00067	0.00094	0.00067	0.00089
	max_depth: 9, max_features: 0.6, n_estimators: 150	0.00056	0.00088	0.00068	0.0009	0.00074	0.00085
	max_depth: 9, max_features: 0.6, n_estimators: 200	0.00057	0.00089	0.00067	0.00088	0.0007	0.00088
	max_depth: 9, max_features: 0.6, n_estimators: 250	0.00057	0.00087	0.00068	0.00088	0.0007	0.00088
	max_depth: 9, max_features: 0.6, n_estimators: 50	0.00057	0.00094	0.00078	0.00096	0.00078	0.00092
	max_depth: 9, max_features: 0.8, n_estimators: 100	0.0006	0.00102	0.00072	0.001	0.00081	0.00095
	max_depth: 9, max_features: 0.8, n_estimators: 150	0.00061	0.00103	0.0007	0.00101	0.00078	0.00094
	max_depth: 9, max_features: 0.8, n_estimators: 200	0.00061	0.001	0.00066	0.00101	0.00079	0.00088
	max_depth: 9, max_features: 0.8, n_estimators: 250	0.0006	0.00104	0.00065	0.00104	0.00079	0.00088
	max_depth: 9, max_features: 0.8, n_estimators: 50	0.00062	0.00108	0.00071	0.00101	0.00082	0.00103
	max_depth: 9, max_features: 1.0, n_estimators: 100	0.00069	0.00122	0.00068	0.0012	0.00085	0.00096
	max_depth: 9, max_features: 1.0, n_estimators: 150	0.00065	0.00123	0.00068	0.00117	0.00084	0.00094
	max_depth: 9, max_features: 1.0, n_estimators: 200	0.00068	0.00122	0.00069	0.00119	0.00085	0.00093
	max_depth: 9, max_features: 1.0, n_estimators: 250	0.00066	0.00121	0.00064	0.00118	0.00086	0.00096
	max_depth: 9, max_features: 1.0, n_estimators: 50	0.00072	0.00126	0.00067	0.00119	0.00089	0.00097
	max_depth: 9, max_features: log2, n_estimators: 100	0.00365	0.00433	0.00452	0.00442	0.00438	0.00444
	max_depth: 9, max_features: log2, n_estimators: 150	0.00341	0.00421	0.00444	0.00445	0.00442	0.00432
	max_depth: 9, max_features: log2, n_estimators: 200	0.00347	0.00419	0.00436	0.00422	0.00432	0.00426
	max_depth: 9, max_features: log2, n_estimators: 250	0.00341	0.00419	0.00434	0.00423	0.00429	0.00431
	max_depth: 9, max_features: log2, n_estimators: 50	0.00394	0.00467	0.00497	0.00474	0.00472	0.00469
	max_depth: 9, max_features: sqrt, n_estimators: 100	0.00064	0.00068	0.00069	0.0008	0.00067	0.00093
	max_depth: 9, max_features: sqrt, n_estimators: 150	0.00063	0.00067	0.00064	0.00076	0.00059	0.00088
	max_depth: 9, max_features: sqrt, n_estimators: 200	0.00062	0.00062	0.00063	0.00075	0.00062	0.00086
	max_depth: 9, max_features: sqrt, n_estimators: 250	0.00061	0.00062	0.00061	0.00074	0.00061	0.00084
	max_depth: 9, max_features: sqrt, n_estimators: 50	0.00078	0.00077	0.00079	0.00092	0.00078	0.00102
SVR	estimator__C: 0.001, estimator__degree: 2, estimator__gamma: 0.0001, estimator__kernel: poly	0.02096	0.00079	0.00074	0.00084	0.0007	0.00388
	estimator__C: 0.001, estimator__degree: 2, estimator__gamma: 1e-05, estimator__kernel: poly	0.0211	0.01879	0.01881	0.01929	0.0151	0.02081
	estimator__C: 0.001, estimator__degree: 2, estimator__gamma: 1e-06, estimator__kernel: poly	0.0211	0.02108	0.02108	0.02108	0.02104	0.0211
	estimator__C: 0.001, estimator__degree: 2, estimator__gamma: 1e-07, estimator__kernel: poly	0.0211	0.0211	0.0211	0.0211	0.0211	0.0211
	estimator__C: 0.001, estimator__degree: 2, estimator__gamma: auto, estimator__kernel: poly	0.02039	0.0203	0.02026	0.02033	0.02033	0.02022
	estimator__C: 0.001, estimator__degree: 2, estimator__gamma: scale, estimator__kernel: poly	0.00848	0.0071	0.00687	0.00738	0.00725	0.00679
	estimator__C: 0.001, estimator__degree: 3, estimator__gamma: 0.0001, estimator__kernel: poly	0.02109	0.00081	0.00073	0.00084	0.00078	0.00293
	estimator__C: 0.001, estimator__degree: 3, estimator__gamma: 1e-05, estimator__kernel: poly	0.0211	0.02022	0.02013	0.02051	0.01698	0.02107
	estimator__C: 0.001, estimator__degree: 3, estimator__gamma: 1e-06, estimator__kernel: poly	0.0211	0.0211	0.0211	0.0211	0.0211	0.0211
	estimator__C: 0.001, estimator__degree: 3, estimator__gamma: 1e-07, estimator__kernel: poly	0.0211	0.0211	0.0211	0.0211	0.0211	0.0211
	estimator__C: 0.001, estimator__degree: 3, estimator__gamma: auto, estimator__kernel: poly	0.02095	0.02093	0.02089	0.02094	0.02092	0.02091
	estimator__C: 0.001, estimator__degree: 3, estimator__gamma: scale, estimator__kernel: poly	0.00832	0.00678	0.00562	0.00751	0.00647	0.00671
	estimator__C: 0.001, estimator__degree: 4, estimator__gamma: 0.0001, estimator__kernel: poly	0.0211	0.00092	0.00082	0.00097	0.00088	0.00268
	estimator__C: 0.001, estimator__degree: 4, estimator__gamma: 1e-05, estimator__kernel: poly	0.0211	0.0208	0.02074	0.02093	0.01858	0.0211
	estimator__C: 0.001, estimator__degree: 4, estimator__gamma: 1e-06, estimator__kernel: poly	0.0211	0.0211	0.0211	0.0211	0.0211	0.0211
	estimator__C: 0.001, estimator__degree: 4, estimator__gamma: 1e-07, estimator__kernel: poly	0.0211	0.0211	0.0211	0.0211	0.0211	0.0211
	estimator__C: 0.001, estimator__degree: 4, estimator__gamma: auto, estimator__kernel: poly	0.02107	0.02107	0.02106	0.02107	0.02107	0.02106
	estimator__C: 0.001, estimator__degree: 4, estimator__gamma: scale, estimator__kernel: poly	0.00916	0.00734	0.00528	0.00854	0.00658	0.00747
	estimator__C: 0.001, estimator__gamma: 0.0001, estimator__kernel: rbf	0.01919	0.02051	0.02011	0.02039	0.02103	0.01614
	estimator__C: 0.001, estimator__gamma: 1e-05, estimator__kernel: rbf	0.02088	0.01583	0.01604	0.01609	0.01508	0.01829
	estimator__C: 0.001, estimator__gamma: 1e-06, estimator__kernel: rbf	0.02108	0.0202	0.02029	0.02027	0.01975	0.02076
	estimator__C: 0.001, estimator__gamma: 1e-07, estimator__kernel: rbf	0.0211	0.02101	0.02102	0.02101	0.02095	0.02107
	estimator__C: 0.001, estimator__gamma: auto, estimator__kernel: rbf	0.0176	0.01719	0.01738	0.01717	0.01742	0.01692
	estimator__C: 0.001, estimator__gamma: scale, estimator__kernel: rbf	0.01612	0.01535	0.01498	0.01561	0.01523	0.01546
	estimator__C: 0.01, estimator__degree: 2, estimator__gamma: 0.0001, estimator__kernel: poly	0.0197	0.0007	0.00064	0.00073	0.00069	0.00073
	estimator__C: 0.01, estimator__degree: 2, estimator__gamma: 1e-05, estimator__kernel: poly	0.02109	0.00518	0.00524	0.00709	0.00124	0.01831
	estimator__C: 0.01, estimator__degree: 2, estimator__gamma: 1e-06, estimator__kernel: poly	0.0211	0.02086	0.02087	0.02092	0.02045	0.02107
	estimator__C: 0.01, estimator__degree: 2, estimator__gamma: 1e-07, estimator__kernel: poly	0.0211	0.0211	0.0211	0.0211	0.0211	0.0211
	estimator__C: 0.01, estimator__degree: 2, estimator__gamma: auto, estimator__kernel: poly	0.01468	0.01388	0.01362	0.01411	0.01413	0.01325
	estimator__C: 0.01, estimator__degree: 2, estimator__gamma: scale, estimator__kernel: poly	0.00073	0.00083	0.00078	0.00085	0.00083	0.00079
	estimator__C: 0.01, estimator__degree: 3, estimator__gamma: 0.0001, estimator__kernel: poly	0.02096	0.0008	0.00073	0.00084	0.00078	0.00081
	estimator__C: 0.01, estimator__degree: 3, estimator__gamma: 1e-05, estimator__kernel: poly	0.0211	0.01325	0.01263	0.01565	0.00213	0.02074
	estimator__C: 0.01, estimator__degree: 3, estimator__gamma: 1e-06, estimator__kernel: poly	0.0211	0.02109	0.02109	0.0211	0.02106	0.0211
	estimator__C: 0.01, estimator__degree: 3, estimator__gamma: 1e-07, estimator__kernel: poly	0.0211	0.0211	0.0211	0.0211	0.0211	0.0211
	estimator__C: 0.01, estimator__degree: 3, estimator__gamma: auto, estimator__kernel: poly	0.01962	0.01937	0.01907	0.01952	0.01936	0.01919
	estimator__C: 0.01, estimator__degree: 3, estimator__gamma: scale, estimator__kernel: poly	0.00081	0.00089	0.00081	0.00093	0.00087	0.00087
	estimator__C: 0.01, estimator__degree: 4, estimator__gamma: 0.0001, estimator__kernel: poly	0.02109	0.00092	0.00082	0.00097	0.00088	0.00094
	estimator__C: 0.01, estimator__degree: 4, estimator__gamma: 1e-05, estimator__kernel: poly	0.0211	0.01821	0.01766	0.01944	0.00456	0.02106
	estimator__C: 0.01, estimator__degree: 4, estimator__gamma: 1e-06, estimator__kernel: poly	0.0211	0.0211	0.0211	0.0211	0.0211	0.0211
	estimator__C: 0.01, estimator__degree: 4, estimator__gamma: 1e-07, estimator__kernel: poly	0.0211	0.0211	0.0211	0.0211	0.0211	0.0211
	estimator__C: 0.01, estimator__degree: 4, estimator__gamma: auto, estimator__kernel: poly	0.02081	0.02075	0.02064	0.0208	0.02074	0.02072
	estimator__C: 0.01, estimator__degree: 4, estimator__gamma: scale, estimator__kernel: poly	0.00095	0.00099	0.00087	0.00105	0.00095	0.001
	estimator__C: 0.01, estimator__gamma: 0.0001, estimator__kernel: rbf	0.00681	0.01565	0.01248	0.01464	0.02039	0.00172
	estimator__C: 0.01, estimator__gamma: 1e-05, estimator__kernel: rbf	0.01894	0.00143	0.00152	0.00151	0.00124	0.00379
	estimator__C: 0.01, estimator__gamma: 1e-06, estimator__kernel: rbf	0.02088	0.01308	0.01378	0.01363	0.00983	0.01779
	estimator__C: 0.01, estimator__gamma: 1e-07, estimator__kernel: rbf	0.02108	0.02015	0.02025	0.02023	0.01965	0.02075
	estimator__C: 0.01, estimator__gamma: auto, estimator__kernel: rbf	0.00294	0.00222	0.0024	0.00216	0.00238	0.00208
	estimator__C: 0.01, estimator__gamma: scale, estimator__kernel: rbf	0.00145	0.00135	0.00126	0.00141	0.00131	0.00141
	estimator__C: 0.1, estimator__degree: 2, estimator__gamma: 0.0001, estimator__kernel: poly	0.00964	0.0007	0.00064	0.00073	0.00069	0.00067
	estimator__C: 0.1, estimator__degree: 2, estimator__gamma: 1e-05, estimator__kernel: poly	0.02096	0.00079	0.00074	0.00084	0.0007	0.00388
	estimator__C: 0.1, estimator__degree: 2, estimator__gamma: 1e-06, estimator__kernel: poly	0.0211	0.01879	0.01881	0.01929	0.0151	0.02081
	estimator__C: 0.1, estimator__degree: 2, estimator__gamma: 1e-07, estimator__kernel: poly	0.0211	0.02108	0.02108	0.02108	0.02104	0.0211
	estimator__C: 0.1, estimator__degree: 2, estimator__gamma: auto, estimator__kernel: poly	0.00115	0.00111	0.00107	0.00113	0.00113	0.00105
	estimator__C: 0.1, estimator__degree: 2, estimator__gamma: scale, estimator__kernel: poly	0.00053	0.0007	0.00064	0.00073	0.00069	0.00067
	estimator__C: 0.1, estimator__degree: 3, estimator__gamma: 0.0001, estimator__kernel: poly	0.01977	0.0008	0.00073	0.00084	0.00078	0.00079
	estimator__C: 0.1, estimator__degree: 3, estimator__gamma: 1e-05, estimator__kernel: poly	0.0211	0.00112	0.00104	0.00146	0.00079	0.01767
	estimator__C: 0.1, estimator__degree: 3, estimator__gamma: 1e-06, estimator__kernel: poly	0.0211	0.02101	0.021	0.02104	0.02067	0.0211
	estimator__C: 0.1, estimator__degree: 3, estimator__gamma: 1e-07, estimator__kernel: poly	0.0211	0.0211	0.0211	0.0211	0.0211	0.0211
	estimator__C: 0.1, estimator__degree: 3, estimator__gamma: auto, estimator__kernel: poly	0.00907	0.00753	0.00618	0.00836	0.00745	0.00682
	estimator__C: 0.1, estimator__degree: 3, estimator__gamma: scale, estimator__kernel: poly	0.00069	0.00081	0.00073	0.00084	0.00078	0.00079
	estimator__C: 0.1, estimator__degree: 4, estimator__gamma: 0.0001, estimator__kernel: poly	0.02098	0.00092	0.00082	0.00097	0.00088	0.00093
	estimator__C: 0.1, estimator__degree: 4, estimator__gamma: 1e-05, estimator__kernel: poly	0.0211	0.00372	0.00282	0.00794	0.00091	0.0207
	estimator__C: 0.1, estimator__degree: 4, estimator__gamma: 1e-06, estimator__kernel: poly	0.0211	0.0211	0.0211	0.0211	0.02108	0.0211
	estimator__C: 0.1, estimator__degree: 4, estimator__gamma: 1e-07, estimator__kernel: poly	0.0211	0.0211	0.0211	0.0211	0.0211	0.0211
	estimator__C: 0.1, estimator__degree: 4, estimator__gamma: auto, estimator__kernel: poly	0.01832	0.01779	0.01676	0.01822	0.01762	0.01745
	estimator__C: 0.1, estimator__degree: 4, estimator__gamma: scale, estimator__kernel: poly	0.00086	0.00092	0.00082	0.00097	0.00088	0.00093
	estimator__C: 0.1, estimator__gamma: 0.0001, estimator__kernel: rbf	0.00063	0.00235	0.00169	0.00202	0.01483	0.00083
	estimator__C: 0.1, estimator__gamma: 1e-05, estimator__kernel: rbf	0.00593	0.00068	0.00063	0.0007	0.00071	0.00067
	estimator__C: 0.1, estimator__gamma: 1e-06, estimator__kernel: rbf	0.01891	0.00101	0.00105	0.00104	0.00085	0.00283
	estimator__C: 0.1, estimator__gamma: 1e-07, estimator__kernel: rbf	0.02088	0.01275	0.01351	0.01333	0.00913	0.01773
	estimator__C: 0.1, estimator__gamma: auto, estimator__kernel: rbf	0.00052	0.00068	0.00064	0.0007	0.00068	0.00063
	estimator__C: 0.1, estimator__gamma: scale, estimator__kernel: rbf	0.00066	0.00079	0.00073	0.00082	0.00077	0.00077
	estimator__C: 1, estimator__degree: 2, estimator__gamma: 0.0001, estimator__kernel: poly	0.00077	0.0007	0.00064	0.00073	0.00069	0.00067
	estimator__C: 1, estimator__degree: 2, estimator__gamma: 1e-05, estimator__kernel: poly	0.0197	0.0007	0.00064	0.00073	0.00069	0.00073
	estimator__C: 1, estimator__degree: 2, estimator__gamma: 1e-06, estimator__kernel: poly	0.02109	0.00518	0.00524	0.00709	0.00124	0.01831
	estimator__C: 1, estimator__degree: 2, estimator__gamma: 1e-07, estimator__kernel: poly	0.0211	0.02086	0.02087	0.02092	0.02045	0.02107
	estimator__C: 1, estimator__degree: 2, estimator__gamma: auto, estimator__kernel: poly	0.00054	0.00071	0.00064	0.00074	0.00069	0.00067
	estimator__C: 1, estimator__degree: 2, estimator__gamma: scale, estimator__kernel: poly	0.00053	0.0007	0.00064	0.00073	0.00069	0.00067
	estimator__C: 1, estimator__degree: 3, estimator__gamma: 0.0001, estimator__kernel: poly	0.01006	0.0008	0.00073	0.00084	0.00078	0.00079
	estimator__C: 1, estimator__degree: 3, estimator__gamma: 1e-05, estimator__kernel: poly	0.02109	0.00081	0.00073	0.00084	0.00078	0.00293
	estimator__C: 1, estimator__degree: 3, estimator__gamma: 1e-06, estimator__kernel: poly	0.0211	0.02022	0.02013	0.02051	0.01698	0.02107
	estimator__C: 1, estimator__degree: 3, estimator__gamma: 1e-07, estimator__kernel: poly	0.0211	0.0211	0.0211	0.0211	0.0211	0.0211
	estimator__C: 1, estimator__degree: 3, estimator__gamma: auto, estimator__kernel: poly	0.00083	0.00091	0.00082	0.00095	0.00089	0.00088
	estimator__C: 1, estimator__degree: 3, estimator__gamma: scale, estimator__kernel: poly	0.00069	0.0008	0.00073	0.00084	0.00078	0.00079
	estimator__C: 1, estimator__degree: 4, estimator__gamma: 0.0001, estimator__kernel: poly	0.01996	0.00092	0.00082	0.00097	0.00088	0.00093
	estimator__C: 1, estimator__degree: 4, estimator__gamma: 1e-05, estimator__kernel: poly	0.0211	0.00094	0.00084	0.00104	0.00088	0.01728
	estimator__C: 1, estimator__degree: 4, estimator__gamma: 1e-06, estimator__kernel: poly	0.0211	0.02107	0.02107	0.02108	0.02084	0.0211
	estimator__C: 1, estimator__degree: 4, estimator__gamma: 1e-07, estimator__kernel: poly	0.0211	0.0211	0.0211	0.0211	0.0211	0.0211
	estimator__C: 1, estimator__degree: 4, estimator__gamma: auto, estimator__kernel: poly	0.00414	0.00304	0.00204	0.00377	0.00277	0.00286
	estimator__C: 1, estimator__degree: 4, estimator__gamma: scale, estimator__kernel: poly	0.00086	0.00092	0.00082	0.00097	0.00088	0.00093
	estimator__C: 1, estimator__gamma: 0.0001, estimator__kernel: rbf	0.00041	0.00207	0.0016	0.00186	0.00848	0.00082
	estimator__C: 1, estimator__gamma: 1e-05, estimator__kernel: rbf	0.0006	0.00067	0.00061	0.00068	0.0007	0.00057
	estimator__C: 1, estimator__gamma: 1e-06, estimator__kernel: rbf	0.00585	0.00062	0.00057	0.00064	0.00062	0.00063
	estimator__C: 1, estimator__gamma: 1e-07, estimator__kernel: rbf	0.01891	0.00098	0.00102	0.00101	0.00083	0.00276
	estimator__C: 1, estimator__gamma: auto, estimator__kernel: rbf	0.00044	0.00064	0.00058	0.00066	0.00063	0.00059
	estimator__C: 1, estimator__gamma: scale, estimator__kernel: rbf	0.00065	0.00079	0.00072	0.00082	0.00077	0.00077
	estimator__C: 10, estimator__degree: 2, estimator__gamma: 0.0001, estimator__kernel: poly	0.00053	0.0007	0.00064	0.00073	0.00069	0.00067
	estimator__C: 10, estimator__degree: 2, estimator__gamma: 1e-05, estimator__kernel: poly	0.00964	0.0007	0.00064	0.00073	0.00069	0.00067
	estimator__C: 10, estimator__degree: 2, estimator__gamma: 1e-06, estimator__kernel: poly	0.02096	0.00079	0.00074	0.00084	0.0007	0.00388
	estimator__C: 10, estimator__degree: 2, estimator__gamma: 1e-07, estimator__kernel: poly	0.0211	0.01879	0.01881	0.01929	0.0151	0.02081
	estimator__C: 10, estimator__degree: 2, estimator__gamma: auto, estimator__kernel: poly	0.00053	0.0007	0.00064	0.00073	0.00069	0.00067
	estimator__C: 10, estimator__degree: 2, estimator__gamma: scale, estimator__kernel: poly	0.00053	0.0007	0.00064	0.00073	0.00069	0.00067
	estimator__C: 10, estimator__degree: 3, estimator__gamma: 0.0001, estimator__kernel: poly	0.00086	0.0008	0.00073	0.00084	0.00078	0.00079
	estimator__C: 10, estimator__degree: 3, estimator__gamma: 1e-05, estimator__kernel: poly	0.02096	0.0008	0.00073	0.00084	0.00078	0.00081
	estimator__C: 10, estimator__degree: 3, estimator__gamma: 1e-06, estimator__kernel: poly	0.0211	0.01325	0.01263	0.01565	0.00213	0.02074
	estimator__C: 10, estimator__degree: 3, estimator__gamma: 1e-07, estimator__kernel: poly	0.0211	0.02109	0.02109	0.0211	0.02106	0.0211
	estimator__C: 10, estimator__degree: 3, estimator__gamma: auto, estimator__kernel: poly	0.00069	0.0008	0.00073	0.00084	0.00078	0.00079
	estimator__C: 10, estimator__degree: 3, estimator__gamma: scale, estimator__kernel: poly	0.00069	0.0008	0.00073	0.00084	0.00078	0.00079
	estimator__C: 10, estimator__degree: 4, estimator__gamma: 0.0001, estimator__kernel: poly	0.01136	0.00092	0.00082	0.00097	0.00088	0.00093
	estimator__C: 10, estimator__degree: 4, estimator__gamma: 1e-05, estimator__kernel: poly	0.0211	0.00092	0.00082	0.00097	0.00088	0.00268
	estimator__C: 10, estimator__degree: 4, estimator__gamma: 1e-06, estimator__kernel: poly	0.0211	0.0208	0.02074	0.02093	0.01858	0.0211
	estimator__C: 10, estimator__degree: 4, estimator__gamma: 1e-07, estimator__kernel: poly	0.0211	0.0211	0.0211	0.0211	0.0211	0.0211
	estimator__C: 10, estimator__degree: 4, estimator__gamma: auto, estimator__kernel: poly	0.00088	0.00093	0.00083	0.00098	0.00089	0.00094
	estimator__C: 10, estimator__degree: 4, estimator__gamma: scale, estimator__kernel: poly	0.00086	0.00092	0.00082	0.00097	0.00088	0.00093
	estimator__C: 10, estimator__gamma: 0.0001, estimator__kernel: rbf	0.00041	0.00207	0.0016	0.00186	0.00848	0.00082
	estimator__C: 10, estimator__gamma: 1e-05, estimator__kernel: rbf	0.00039	0.00067	0.00061	0.00068	0.0007	0.00057
	estimator__C: 10, estimator__gamma: 1e-06, estimator__kernel: rbf	0.00059	0.00061	0.00056	0.00063	0.00061	0.00055
	estimator__C: 10, estimator__gamma: 1e-07, estimator__kernel: rbf	0.00584	0.00062	0.00057	0.00064	0.00061	0.00063
	estimator__C: 10, estimator__gamma: auto, estimator__kernel: rbf	0.00044	0.00064	0.00058	0.00066	0.00063	0.00059
	estimator__C: 10, estimator__gamma: scale, estimator__kernel: rbf	0.00065	0.00079	0.00072	0.00082	0.00077	0.00077
MLP	hidden layer architectures: 1024-512-256, lr: 0.01, L2: 0.0001, dropout: 0.5	5e-05	0.00026	8e-05	1e-05	4e-05	0.00025
	hidden layer architectures: 1024-512-256, lr: 0.01, L2: 0.000001, dropout: 0.6	5e-05	0.00038	8e-05	2e-05	2e-05	0.00018
	hidden layer architectures: 128-64, lr: 0.01, L2: 0.000001, dropout: 0.4	5e-05	0.00012	7e-05	3e-05	7e-05	0.00019
	hidden layer architectures: 1024-512-256, lr: 0.01, L2: 0.000001, dropout: 0.3	3e-05	0.00047	4e-05	3e-05	8e-05	0.00048
	hidden layer architectures: 1024-512-256, lr: 0.01, L2: 0.00001, dropout: 0.5	8e-05	1e-05	4e-05	4e-05	5e-05	0.00017
	hidden layer architectures: 512-256, lr: 0.01, L2: 0.00001, dropout: 0.4	6e-05	0.00062	6e-05	4e-05	9e-05	0.00058
	hidden layer architectures: 1024-512-256, lr: 0.01, L2: 0.00001, dropout: 0.3	5e-05	0.00018	5e-05	5e-05	5e-05	0.00021
	hidden layer architectures: 512-256, lr: 0.01, L2: 0.00001, dropout: 0.3	0.00013	0.0007	0.00013	5e-05	5e-05	0.00079
	hidden layer architectures: 1024-512-256, lr: 0.01, L2: 0.0001, dropout: 0.6	6e-05	9e-05	6e-05	5e-05	7e-05	0.00026
	hidden layer architectures: 512-256, lr: 0.01, L2: 0.0001, dropout: 0.5	5e-05	0.00024	8e-05	5e-05	5e-05	0.00037
	hidden layer architectures: 1024-512-256, lr: 0.01, L2: 0.000001, dropout: 0.4	5e-05	0.00045	5e-05	5e-05	5e-05	0.00048
	hidden layer architectures: 1024-512-256, lr: 0.01, L2: 0.00001, dropout: 0.4	6e-05	0.0005	6e-05	6e-05	6e-05	0.00027
	hidden layer architectures: 128-64, lr: 0.01, L2: 0.0001, dropout: 0.4	0.00011	0.00023	0.00011	6e-05	0.0001	0.00024
	hidden layer architectures: 1024-512-256, lr: 0.01, L2: 0.00001, dropout: 0.6	5e-05	0.00047	7e-05	6e-05	4e-05	0.00027
	hidden layer architectures: 512-256, lr: 0.01, L2: 0.000001, dropout: 0.4	5e-05	0.00049	7e-05	6e-05	8e-05	0.00048
	hidden layer architectures: 512-256, lr: 0.01, L2: 0.000001, dropout: 0.5	6e-05	0.0001	6e-05	6e-05	6e-05	0.00025
	hidden layer architectures: 512-256, lr: 0.01, L2: 0.00001, dropout: 0.6	6e-05	0.00025	6e-05	6e-05	6e-05	0.00025
	hidden layer architectures: 512-256, lr: 0.01, L2: 0.0001, dropout: 0.4	6e-05	0.00055	5e-05	6e-05	6e-05	0.00052
	hidden layer architectures: 256-128-64, lr: 0.01, L2: 0.000001, dropout: 0.3	0.00019	0.00068	0.0002	6e-05	0.00018	0.00067
	hidden layer architectures: 512-256, lr: 0.01, L2: 0.0001, dropout: 0.3	8e-05	0.00082	6e-05	6e-05	0.0001	0.00084
	hidden layer architectures: 128-64, lr: 0.01, L2: 0.000001, dropout: 0.3	4e-05	5e-05	4e-05	6e-05	8e-05	0.00017
	hidden layer architectures: 128-64, lr: 0.01, L2: 0.00001, dropout: 0.3	4e-05	0.00021	4e-05	6e-05	4e-05	0.00024
	hidden layer architectures: 512-256, lr: 0.01, L2: 0.000001, dropout: 0.6	6e-05	0.00055	6e-05	8e-05	2e-05	0.0003
	hidden layer architectures: 128-64, lr: 0.01, L2: 0.0001, dropout: 0.3	4e-05	0.00046	4e-05	8e-05	7e-05	0.00026
	hidden layer architectures: 128-64, lr: 0.01, L2: 0.000001, dropout: 0.6	0.00019	0.00058	0.0003	9e-05	8e-05	0.00032
	hidden layer architectures: 128-64, lr: 0.01, L2: 0.00001, dropout: 0.5	0.0001	0.00042	9e-05	9e-05	8e-05	0.00029
	hidden layer architectures: 256-128-64, lr: 0.01, L2: 0.000001, dropout: 0.4	0.00019	0.00059	0.00022	9e-05	0.00012	0.00056
	hidden layer architectures: 128-64, lr: 0.01, L2: 0.000001, dropout: 0.5	0.00013	3e-05	0.00013	0.00011	0.00014	0.00018
	hidden layer architectures: 128-64, lr: 0.01, L2: 0.00001, dropout: 0.4	6e-05	0.00024	7e-05	0.00011	8e-05	0.00024
	hidden layer architectures: 512-256, lr: 0.01, L2: 0.000001, dropout: 0.3	0.00011	0.00066	0.00011	0.00011	5e-05	0.00075
	hidden layer architectures: 128-64, lr: 0.01, L2: 0.0001, dropout: 0.6	0.00016	0.00043	0.00016	0.00011	0.00013	0.00039
	hidden layer architectures: 256-128-64, lr: 0.01, L2: 0.00001, dropout: 0.4	0.00017	0.00055	0.00017	0.00011	0.00013	0.0006
	hidden layer architectures: 512-256, lr: 0.01, L2: 0.00001, dropout: 0.5	5e-05	0.00039	7e-05	0.00013	0.00013	0.00037
	hidden layer architectures: 128-64-32, lr: 0.01, L2: 0.000001, dropout: 0.3	0.00019	0.00069	0.00027	0.00014	0.00016	0.00063
	hidden layer architectures: 128-64, lr: 0.01, L2: 0.0001, dropout: 0.5	8e-05	0.00021	5e-05	0.00015	0.00012	0.00024
	hidden layer architectures: 128-64-32, lr: 0.01, L2: 0.0001, dropout: 0.3	0.00017	0.00065	0.00017	0.00015	0.00015	0.00063
	hidden layer architectures: 512-256-128, lr: 0.01, L2: 0.0001, dropout: 0.5	0.00025	0.0006	0.00035	0.00016	0.00013	0.0006
	hidden layer architectures: 1024-512-256, lr: 0.01, L2: 0.0001, dropout: 0.4	6e-05	0.00041	4e-05	0.00017	0.00012	0.00017
	hidden layer architectures: 256-128, lr: 0.01, L2: 0.00001, dropout: 0.4	0.00034	0.00166	0.00037	0.00018	0.00029	0.00099
	hidden layer architectures: 256-128-64, lr: 0.01, L2: 0.0001, dropout: 0.4	0.00021	0.00052	0.00027	0.00018	0.00023	0.00052
	hidden layer architectures: 256-128-64, lr: 0.01, L2: 0.0001, dropout: 0.3	0.0002	0.00092	0.00027	0.00018	0.00015	0.00091
	hidden layer architectures: 128-64-32, lr: 0.01, L2: 0.00001, dropout: 0.4	0.00027	0.00055	0.00027	0.00019	0.00023	0.00057
	hidden layer architectures: 1024-512-256, lr: 0.01, L2: 0.000001, dropout: 0.5	7e-05	0.00026	2e-05	0.00019	0.00015	0.00018
	hidden layer architectures: 512-256-128, lr: 0.01, L2: 0.00001, dropout: 0.5	0.00027	0.0007	0.00033	0.0002	0.00023	0.00067
	hidden layer architectures: 512-256, lr: 0.01, L2: 0.0001, dropout: 0.6	7e-05	0.0005	5e-05	0.00021	0.0001	0.00028
	hidden layer architectures: 1024-512-256, lr: 0.01, L2: 0.0001, dropout: 0.3	0.0001	0.00049	0.0001	0.00021	0.0001	0.00048
	hidden layer architectures: 128-64-32, lr: 0.01, L2: 0.0001, dropout: 0.4	0.00029	0.00075	0.00034	0.00022	0.00026	0.00061
	hidden layer architectures: 512-256-128, lr: 0.01, L2: 0.000001, dropout: 0.4	0.0002	0.00064	0.00026	0.00022	0.00024	0.00066
	hidden layer architectures: 128-64-32, lr: 0.01, L2: 0.00001, dropout: 0.3	0.0002	0.00052	0.00028	0.00024	0.00019	0.00049
	hidden layer architectures: 512-256-128, lr: 0.01, L2: 0.00001, dropout: 0.6	0.00033	0.00053	0.00039	0.00024	0.00026	0.00053
	hidden layer architectures: 128-64, lr: 0.01, L2: 0.00001, dropout: 0.6	0.00019	0.00047	0.00027	0.00024	0.0003	0.0003
	hidden layer architectures: 256-128, lr: 0.01, L2: 0.00001, dropout: 0.3	0.00027	0.00052	0.00023	0.00025	0.00023	0.001
	hidden layer architectures: 256-128-64, lr: 0.01, L2: 0.0001, dropout: 0.5	0.00035	0.00062	0.00044	0.00026	0.00031	0.00061
	hidden layer architectures: 256-128-64, lr: 0.01, L2: 0.00001, dropout: 0.5	0.00037	0.00054	0.00043	0.00026	0.00029	0.00052
	hidden layer architectures: 512-256-128, lr: 0.01, L2: 0.000001, dropout: 0.5	0.00024	0.00063	0.00029	0.00027	0.00028	0.00071
	hidden layer architectures: 512-256-128, lr: 0.01, L2: 0.00001, dropout: 0.4	0.00023	0.00064	0.00026	0.00028	0.00016	0.00065
	hidden layer architectures: 128-64, lr: 0.001, L2: 0.0001, dropout: 0.5	0.00088	0.00194	0.00097	0.00029	0.00091	0.00203
	hidden layer architectures: 256-128, lr: 0.01, L2: 0.000001, dropout: 0.4	0.00032	0.00092	0.00043	0.00031	0.0003	0.00098
	hidden layer architectures: 256-128, lr: 0.01, L2: 0.0001, dropout: 0.3	0.00029	0.0013	0.00037	0.00031	0.00036	0.001
	hidden layer architectures: 512-256-128, lr: 0.01, L2: 0.0001, dropout: 0.3	0.00034	0.0013	0.0004	0.00031	0.00039	0.00099
	hidden layer architectures: 512-256-128, lr: 0.01, L2: 0.000001, dropout: 0.3	0.0003	0.00096	0.00035	0.00032	0.00027	0.00093
	hidden layer architectures: 256-128, lr: 0.01, L2: 0.000001, dropout: 0.5	0.00038	0.00064	0.00041	0.00033	0.00032	0.00072
	hidden layer architectures: 512-256-128, lr: 0.01, L2: 0.00001, dropout: 0.3	0.00028	0.00099	0.00031	0.00033	0.00035	0.00097
	hidden layer architectures: 256-128-64, lr: 0.01, L2: 0.000001, dropout: 0.5	0.00026	0.00048	0.00026	0.00033	0.00033	0.0005
	hidden layer architectures: 512-256-128, lr: 0.01, L2: 0.0001, dropout: 0.4	0.00028	0.00086	0.00033	0.00033	0.00031	0.00078
	hidden layer architectures: 512-256-128, lr: 0.01, L2: 0.0001, dropout: 0.6	0.00036	0.00066	0.00037	0.00033	0.00035	0.00057
	hidden layer architectures: 256-128, lr: 0.01, L2: 0.00001, dropout: 0.5	0.00033	0.00077	0.00035	0.00033	0.00033	0.00072
	hidden layer architectures: 256-128, lr: 0.01, L2: 0.0001, dropout: 0.4	0.00031	0.0009	0.00043	0.00034	0.0003	0.0009
	hidden layer architectures: 512-256-128, lr: 0.01, L2: 0.000001, dropout: 0.6	0.00034	0.00052	0.00041	0.00034	0.00036	0.00052
	hidden layer architectures: 256-128, lr: 0.01, L2: 0.0001, dropout: 0.5	0.00033	0.00089	0.00043	0.00034	0.00037	0.00086
	hidden layer architectures: 256-128-64, lr: 0.01, L2: 0.0001, dropout: 0.6	0.00052	0.00067	0.00054	0.00036	0.0004	0.00072
	hidden layer architectures: 128-64-32, lr: 0.01, L2: 0.0001, dropout: 0.5	0.00049	0.00098	0.00053	0.00037	0.00044	0.0009
	hidden layer architectures: 256-128, lr: 0.01, L2: 0.000001, dropout: 0.3	0.00028	0.00122	0.00038	0.00038	0.00031	0.001
	hidden layer architectures: 128-64-32, lr: 0.01, L2: 0.000001, dropout: 0.4	0.00033	0.00052	0.0004	0.00043	0.00041	0.00059
	hidden layer architectures: 256-128, lr: 0.01, L2: 0.00001, dropout: 0.6	0.00059	0.00087	0.00063	0.00051	0.00053	0.00081
	hidden layer architectures: 512-256-128, lr: 0.001, L2: 0.000001, dropout: 0.4	0.00138	0.00155	0.00184	0.00053	0.0005	0.00169
	hidden layer architectures: 256-128-64, lr: 0.01, L2: 0.000001, dropout: 0.6	0.00056	0.00076	0.00061	0.00054	0.00056	0.00067
	hidden layer architectures: 1024-512-256, lr: 0.001, L2: 0.00001, dropout: 0.6	0.00106	0.0012	0.00107	0.00054	0.00104	0.00188
	hidden layer architectures: 256-128-64, lr: 0.01, L2: 0.00001, dropout: 0.6	0.00047	0.00069	0.00061	0.00056	0.00051	0.00066
	hidden layer architectures: 512-256, lr: 0.001, L2: 0.0001, dropout: 0.5	0.00105	0.00201	0.00108	0.00057	0.00114	0.00154
	hidden layer architectures: 1024-512-256, lr: 0.001, L2: 0.000001, dropout: 0.4	0.00083	0.00156	0.00084	0.0006	0.00074	0.00164
	hidden layer architectures: 256-128, lr: 0.01, L2: 0.000001, dropout: 0.6	0.00057	0.00061	0.00059	0.0006	0.00047	0.00078
	hidden layer architectures: 256-128, lr: 0.001, L2: 0.0001, dropout: 0.5	0.00111	0.00257	0.00114	0.00062	0.00108	0.00186
	hidden layer architectures: 128-64-32, lr: 0.01, L2: 0.00001, dropout: 0.5	0.0006	0.00078	0.00067	0.00063	0.00057	0.00077
	hidden layer architectures: 128-64-32, lr: 0.01, L2: 0.000001, dropout: 0.5	0.00057	0.00078	0.00064	0.00064	0.00066	0.00084
	hidden layer architectures: 512-256-128, lr: 0.001, L2: 0.0001, dropout: 0.3	0.00123	0.00135	0.00128	0.00064	0.00119	0.00143
	hidden layer architectures: 1024-512-256, lr: 0.001, L2: 0.00001, dropout: 0.4	0.00082	0.00135	0.00088	0.00068	0.00085	0.00158
	hidden layer architectures: 128-64, lr: 0.001, L2: 0.000001, dropout: 0.5	0.00069	0.00247	0.00067	0.00068	0.00073	0.00207
	hidden layer architectures: 1024-512-256, lr: 0.001, L2: 0.000001, dropout: 0.3	0.00072	0.00102	0.00065	0.00069	0.0007	0.00147
	hidden layer architectures: 512-256-128, lr: 0.001, L2: 0.0001, dropout: 0.4	0.00139	0.00219	0.00134	0.00069	0.00069	0.00171
	hidden layer architectures: 256-128, lr: 0.01, L2: 0.0001, dropout: 0.6	0.00061	0.001	0.00058	0.00071	0.00066	0.00087
	hidden layer architectures: 512-256, lr: 0.001, L2: 0.00001, dropout: 0.4	0.00105	0.00173	0.00103	0.00074	0.00105	0.00144
	hidden layer architectures: 128-64, lr: 0.001, L2: 0.00001, dropout: 0.6	0.00093	0.00228	0.00095	0.00075	0.00088	0.00228
	hidden layer architectures: 128-64, lr: 0.001, L2: 0.00001, dropout: 0.4	0.00073	0.00194	0.00068	0.00077	0.00075	0.00185
	hidden layer architectures: 256-128, lr: 0.001, L2: 0.0001, dropout: 0.4	0.00124	0.0017	0.00131	0.00079	0.00127	0.00151
	hidden layer architectures: 128-64-32, lr: 0.001, L2: 0.0001, dropout: 0.3	0.00149	0.00244	0.00155	0.0008	0.00074	0.00195
	hidden layer architectures: 512-256, lr: 0.001, L2: 0.000001, dropout: 0.3	0.001	0.0015	0.00106	0.00082	0.00109	0.00135
	hidden layer architectures: 128-64, lr: 0.001, L2: 0.0001, dropout: 0.4	0.00072	0.00236	0.0008	0.00083	0.00073	0.00178
	hidden layer architectures: 1024-512-256, lr: 0.001, L2: 0.0001, dropout: 0.5	0.00089	0.00176	0.00101	0.00086	0.0008	0.00166
	hidden layer architectures: 512-256, lr: 0.001, L2: 0.000001, dropout: 0.4	0.00101	0.00168	0.00112	0.00086	0.00098	0.00145
	hidden layer architectures: 512-256, lr: 0.001, L2: 0.000001, dropout: 0.6	0.00093	0.00205	0.00097	0.00087	0.00084	0.00176
	hidden layer architectures: 128-64, lr: 0.001, L2: 0.000001, dropout: 0.3	0.00096	0.00163	0.00103	0.00088	0.00091	0.00159
	hidden layer architectures: 1024-512-256, lr: 0.001, L2: 0.0001, dropout: 0.4	0.00085	0.00124	0.00095	0.00089	0.00083	0.00155
	hidden layer architectures: 512-256, lr: 0.001, L2: 0.00001, dropout: 0.5	0.00094	0.00234	0.00097	0.0009	0.00099	0.0016
	hidden layer architectures: 1024-512-256, lr: 0.001, L2: 0.000001, dropout: 0.5	0.00087	0.00113	0.00101	0.00092	0.0009	0.00174
	hidden layer architectures: 1024-512-256, lr: 0.001, L2: 0.00001, dropout: 0.3	0.00079	0.00164	0.00084	0.00093	0.00077	0.00194
	hidden layer architectures: 128-64, lr: 0.001, L2: 0.000001, dropout: 0.4	0.00066	0.00162	0.00066	0.00096	0.00075	0.00183
	hidden layer architectures: 128-64, lr: 0.001, L2: 0.0001, dropout: 0.6	0.00092	0.00285	0.00098	0.00097	0.00091	0.00214
	hidden layer architectures: 128-64, lr: 0.001, L2: 0.000001, dropout: 0.6	0.00091	0.0024	0.00098	0.00098	0.00095	0.00217
	hidden layer architectures: 512-256-128, lr: 0.001, L2: 0.00001, dropout: 0.5	0.00162	0.00152	0.00189	0.00101	0.00128	0.00204
	hidden layer architectures: 256-128, lr: 0.001, L2: 0.00001, dropout: 0.5	0.00111	0.00152	0.00118	0.00104	0.00109	0.00163
	hidden layer architectures: 512-256-128, lr: 0.001, L2: 0.00001, dropout: 0.3	0.00118	0.00151	0.00121	0.00108	0.00117	0.00153
	hidden layer architectures: 256-128, lr: 0.001, L2: 0.00001, dropout: 0.4	0.00138	0.00132	0.00132	0.0011	0.00109	0.00152
	hidden layer architectures: 128-64, lr: 0.001, L2: 0.00001, dropout: 0.3	0.00099	0.00182	0.00107	0.00114	0.00096	0.00165
	hidden layer architectures: 512-256, lr: 0.001, L2: 0.0001, dropout: 0.3	0.00103	0.00062	0.00103	0.00116	0.00106	0.00137
	hidden layer architectures: 256-128, lr: 0.001, L2: 0.000001, dropout: 0.5	0.00114	0.00176	0.00114	0.00116	0.00115	0.00163
	hidden layer architectures: 1024-512-256, lr: 0.001, L2: 0.0001, dropout: 0.6	0.0011	0.00142	0.00109	0.00117	0.00111	0.00188
	hidden layer architectures: 1024-512-256, lr: 0.001, L2: 0.000001, dropout: 0.6	0.00105	0.00143	0.001	0.00119	0.00107	0.00183
	hidden layer architectures: 512-256, lr: 0.001, L2: 0.0001, dropout: 0.6	0.00103	0.00171	0.00103	0.00121	0.00105	0.00167
	hidden layer architectures: 512-256, lr: 0.001, L2: 0.00001, dropout: 0.3	0.00104	0.00164	0.00114	0.00122	0.00114	0.00138
	hidden layer architectures: 128-64, lr: 0.001, L2: 0.0001, dropout: 0.3	0.001	0.00175	0.00103	0.00125	0.00103	0.00167
	hidden layer architectures: 128-64, lr: 0.001, L2: 0.00001, dropout: 0.5	0.00094	0.00226	0.00091	0.00127	0.00096	0.00202
	hidden layer architectures: 256-128, lr: 0.001, L2: 0.00001, dropout: 0.3	0.00142	0.00087	0.00107	0.00129	0.00156	0.0015
	hidden layer architectures: 1024-512-256, lr: 0.001, L2: 0.00001, dropout: 0.5	0.00102	0.00211	0.00103	0.00129	0.00094	0.00178
	hidden layer architectures: 256-128, lr: 0.001, L2: 0.0001, dropout: 0.6	0.00123	0.00112	0.00129	0.0013	0.00127	0.00187
	hidden layer architectures: 128-64-32, lr: 0.01, L2: 0.000001, dropout: 0.6	0.00136	0.00181	0.00018	0.00134	0.00131	0.00139
	hidden layer architectures: 512-256, lr: 0.001, L2: 0.000001, dropout: 0.5	0.00108	0.00119	0.0011	0.00135	0.00112	0.00156
	hidden layer architectures: 512-256, lr: 0.001, L2: 0.00001, dropout: 0.6	0.00089	0.0015	0.00102	0.00137	0.00087	0.0018
	hidden layer architectures: 128-64-32, lr: 0.01, L2: 0.00001, dropout: 0.6	0.00129	0.00049	0.00084	0.00139	0.00124	0.00103
	hidden layer architectures: 512-256, lr: 0.001, L2: 0.0001, dropout: 0.4	0.00115	0.00198	0.00118	0.0014	0.00117	0.00148
	hidden layer architectures: 256-128-64, lr: 0.001, L2: 0.000001, dropout: 0.3	0.00137	0.00138	0.00096	0.0014	0.0012	0.00173
	hidden layer architectures: 512-256-128, lr: 0.001, L2: 0.000001, dropout: 0.3	0.00126	0.00174	0.00128	0.00141	0.00117	0.00158
	hidden layer architectures: 1024-512-256, lr: 0.001, L2: 0.0001, dropout: 0.3	0.00078	0.00095	0.0008	0.00144	0.00076	0.00142
	hidden layer architectures: 512-256-128, lr: 0.001, L2: 0.00001, dropout: 0.4	0.00139	0.00157	0.00152	0.0015	0.00115	0.0016
	hidden layer architectures: 512-256-128, lr: 0.001, L2: 0.00001, dropout: 0.6	0.00202	0.00224	0.00208	0.00154	0.0023	0.0023
	hidden layer architectures: 256-128, lr: 0.001, L2: 0.000001, dropout: 0.4	0.0014	0.00075	0.00228	0.00158	0.00194	0.0016
	hidden layer architectures: 256-128-64, lr: 0.001, L2: 0.0001, dropout: 0.3	0.00137	0.03313	0.00149	0.00158	0.00139	0.01186
	hidden layer architectures: 256-128-64, lr: 0.001, L2: 0.000001, dropout: 0.5	0.00196	0.00311	0.00262	0.00166	0.00165	0.00241
	hidden layer architectures: 128-64-32, lr: 0.01, L2: 0.0001, dropout: 0.6	0.00133	0.00152	0.00118	0.00169	0.00132	0.00122
	hidden layer architectures: 256-128, lr: 0.001, L2: 0.000001, dropout: 0.6	0.00126	0.00192	0.00165	0.00174	0.00121	0.00188
	hidden layer architectures: 512-256-128, lr: 0.001, L2: 0.000001, dropout: 0.5	0.00159	0.00216	0.00254	0.00186	0.00225	0.00185
	hidden layer architectures: 256-128-64, lr: 0.001, L2: 0.0001, dropout: 0.4	0.00167	0.0024	0.00121	0.00194	0.00211	0.00204
	hidden layer architectures: 256-128-64, lr: 0.001, L2: 0.0001, dropout: 0.6	0.00266	0.013	0.00265	0.002	0.00221	0.00316
	hidden layer architectures: 256-128-64, lr: 0.001, L2: 0.00001, dropout: 0.4	0.0015	0.00126	0.00184	0.00202	0.00172	0.00196
	hidden layer architectures: 512-256-128, lr: 0.001, L2: 0.0001, dropout: 0.5	0.00163	0.00118	0.00177	0.00204	0.00176	0.00191
	hidden layer architectures: 128-64-32, lr: 0.001, L2: 0.00001, dropout: 0.3	0.00158	0.00402	0.00151	0.00213	0.00198	0.02215
	hidden layer architectures: 256-128-64, lr: 0.001, L2: 0.00001, dropout: 0.5	0.00211	0.00264	0.00177	0.00223	0.00214	0.0024
	hidden layer architectures: 128-64-32, lr: 0.001, L2: 0.00001, dropout: 0.4	0.0019	0.03752	0.00196	0.00224	0.00208	0.04282
	hidden layer architectures: 128-64-32, lr: 0.001, L2: 0.000001, dropout: 0.5	0.00257	0.003	0.0025	0.00225	0.00252	0.00306
	hidden layer architectures: 128-64-32, lr: 0.001, L2: 0.00001, dropout: 0.5	0.00264	0.01224	0.00356	0.00234	0.00261	0.01277
	hidden layer architectures: 128-64-32, lr: 0.001, L2: 0.00001, dropout: 0.6	0.00313	0.02221	0.00483	0.00237	0.00228	0.00418
	hidden layer architectures: 128-64-32, lr: 0.001, L2: 0.0001, dropout: 0.6	0.00296	0.01302	0.00374	0.00237	0.00251	0.00389
	hidden layer architectures: 256-128, lr: 0.001, L2: 0.00001, dropout: 0.6	0.00159	0.02295	0.00145	0.00259	0.00254	0.01128
	hidden layer architectures: 256-128-64, lr: 0.001, L2: 0.000001, dropout: 0.6	0.00264	0.00272	0.00255	0.00263	0.00249	0.00303
	hidden layer architectures: 128-64-32, lr: 0.001, L2: 0.0001, dropout: 0.5	0.00277	0.00314	0.00249	0.00264	0.00283	0.01334
	hidden layer architectures: 128-64-32, lr: 0.001, L2: 0.000001, dropout: 0.4	0.00194	0.00273	0.00209	0.00272	0.00258	0.01306
	hidden layer architectures: 128-64-32, lr: 0.001, L2: 0.000001, dropout: 0.6	0.00326	0.01377	0.00247	0.00277	0.0029	0.00412
	hidden layer architectures: 512-256-128, lr: 0.001, L2: 0.0001, dropout: 0.6	0.00206	0.00266	0.00167	0.00279	0.00268	0.00247
	hidden layer architectures: 256-128-64, lr: 0.001, L2: 0.00001, dropout: 0.6	0.00277	0.00337	0.00376	0.00281	0.00324	0.00298
	hidden layer architectures: 128-64-32, lr: 0.001, L2: 0.000001, dropout: 0.3	0.00166	0.01159	0.00146	0.00281	0.00269	0.03301
	hidden layer architectures: 256-128-64, lr: 0.001, L2: 0.00001, dropout: 0.3	0.00144	0.0019	0.00036	0.00283	0.00261	0.00169
	hidden layer architectures: 256-128, lr: 0.001, L2: 0.000001, dropout: 0.3	0.00171	0.00171	0.00198	0.00283	0.00274	0.00139
	hidden layer architectures: 256-128, lr: 0.001, L2: 0.0001, dropout: 0.3	0.00168	0.00108	0.00071	0.00289	0.00266	0.0014
	hidden layer architectures: 256-128-64, lr: 0.01, L2: 0.00001, dropout: 0.3	0.0114	0.0006	0.01211	0.00291	0.00268	0.00057
	hidden layer architectures: 256-128-64, lr: 0.001, L2: 0.0001, dropout: 0.5	0.00203	0.00258	0.00213	0.00292	0.00246	0.00262
	hidden layer architectures: 512-256-128, lr: 0.001, L2: 0.000001, dropout: 0.6	0.00195	0.00234	0.00185	0.00311	0.00317	0.00238
	hidden layer architectures: 128-64-32, lr: 0.001, L2: 0.0001, dropout: 0.4	0.01284	0.00429	0.01346	0.00319	0.00371	0.01387
	hidden layer architectures: 256-128-64, lr: 0.001, L2: 0.000001, dropout: 0.4	0.00166	0.01163	0.00051	0.00368	0.00281	0.02267
note:The orange-marked indicate the optimal hyperparameters with lowest MSE for each method in each chip/panel.

## Sheet: TableS2
Table S2 Breed identification accuracies in five replicates of 5-fold cross validation study in population 1
Chip	Method	Threshold	Yorkshire,%	Landrace,%	Duroc,%	Hybrid,%	All,%
GenoBaits1K	MLP	0.75	100	99.98(1)	100	99.92 (2)	99.99±0.0003
	RF	0.7	99.87(14)	99.49(28)	99.73(15)	98.82(29)	99.65±0.0017
	SVR	0.65	100	100	100	99.96 (1)	100±0.0002
	Admixture	0.65	100	99.91(1)	99.82(2)	96.95(15)	99.63
	MLP-CLA	\	100	99.91(5)	100	100	99.98±0.0004
	MLP1-CLA	\	99.64(39)	98.26(96)	98.52(82)	91.28(214)	98.24±0.0181
GenoBaits50K	MLP	0.75	100	100	100	100	100
	RF	0.7	99.63(41)	99.42(32)	99.28(40)	98.45(38)	99.38±0.0030
	SVR	0.65	100	100	100	100	100
	Admixture	0.65	100	99.27(8)	100	89.61(51)	98.79
	MLP-CLA	\	100	99.96(2)	100	99.92(2)	99.98±0.0005
	MLP1-CLA	\	96.83(346)	69.73(1668)	79.95(1114)	5.38(2323)	77.70±0.1005
ZX50K	MLP	0.75	100	100	100	100	100
	RF	0.7	99.84(18)	99.75(14)	99.73(15)	99.72(7)	99.78±0.0020
	SVR	0.65	100	100	100	100	100
	Admixture	0.65	100	99.55(5)	100	89.82(50)	98.88
	MLP-CLA	\	99.99(1)	99.95(3)	100	99.84(4)	99.97±0.0010
	MLP1-CLA	\	97.13(314)	33.90(3642)	59.57(2246)	0.65(2439)	64.65±0.1325
GGP50K	MLP	0.75	100	100	100	99.96 (1)	100±0.0002
	RF	0.7	99.65(38)	99.74(28)	99.28(40)	98.94(26)	99.46±0.0030
	SVR	0.65	100	100	100	100	100
	Admixture	0.65	100	98.00(22)	100	89.82(50)	98.53
	MLP-CLA	\	100	99.95(3)	100	99.84(4)	99.97±0.0007
	MLP1-CLA	\	98.18(199)	71.54(1568)	82.86(952)	12.46(2149)	80.09±0.0930
GenoBaits100K	MLP	0.75	100	100	100	100	100
	RF	0.7	99.72(30)	99.49(28)	99.73(15)	98.45(38)	99.55±0.0024
	SVR	0.65	100	100	100	100	100
	Admixture	0.65	100	99.27(8)	100	90.22(48)	98.86
	MLP-CLA	\	99.80(22)	99.96(2)	99.95(3)	98.62(34)	99.75±0.0049
	MLP1-CLA	\	99.36(70)	28.31(3950)	55.73(2459)	0	63.45±0.0831
50K_Common	MLP	0.75	100	100	100	99.84 (4)	99.98±0.0004
	RF	0.7	99.72(31)	99.46(30)	99.30(39)	99.39(15)	99.53±0.0022
	SVR	0.65	100	100	100	100	100
	Admixture	0.65	100	98.00(22)	100	89.41(52)	98.49
	MLP-CLA	\	100	99.93(4)	100	99.84(4)	99.97±0.0009
	MLP1-CLA	\	98.29(187)	92.27(426)	91.14(492)	30.10(1716)	88.46±0.0462
Note:Numbers in parentheses indicate the number of misclassifications. MLP: Multi-Layer Perceptron, RF: Random Forest, SVR: Support Vector Regression,MLP1-CLA: the MLP model architecture with one hidden layer and 30 nodes and classification-based framwork, MLP-CLA: same model architecture as MLP but with classification-based framwork.

## Sheet: TableS3
Table S3 Breed identification accuracies in independent testing of using population 1 to predict population 2
Chip	Method	Threshold	Yorkshire,%	Landrace,%	Duroc,%	Hybrid,%	All,%
GenoBaits1K	MLP	0.75	100	100	100	100	100
	RF	0.6	99.81(4)	99.64(2)	100	57.84(43)	98.52
	SVR	0.6	99.95(1)	100	100	100	99.97
	Admixture	0.65	100	100	100	100	100
	RF-CLA	\	99.95(1)	98.91(6)	100	53.92(47)	98.066
	SVR-CLA	\	100	99.82(1)	100	98.04(2)	99.909
GenoBaits50K	MLP	0.75	100	100	100	100	100
	RF	0.7	99.91(2)	99.09(5)	100	93.14(7)	99.577
	SVR	0.6	100	99.82(1)	100	98.04(2)	99.909
	Admixture	0.65	100	100	100	99.02(1)	99.97
	RF-CLA	\	99.86(3)	99.09(5)	100	91.18(9)	99.486
	SVR-CLA	\	100	100	100	96.08(4)	99.879
ZX50K	MLP	0.75	100	100	100	100	100
	RF	0.6	99.86(3)	99.82(1)	100	87.26(13)	99.49
	SVR	0.6	99.95(1)	99.82(1)	100	98.04(2)	99.88
	Admixture	0.65	100	100	100	98.04(2)	99.94
	RF-CLA	\	99.86(3)	99.82(1)	100	87.26(13)	99.49
	SVR-CLA	\	99.95(1)	99.64(2)	100	97.06(3)	99.82
GGP50K	MLP	0.75	100	100	100	100	100
	RF	0.6	99.86(3)	99.46(3)	99.44(3)	85.29(15)	99.28
	SVR	0.6	99.95(1)	100	100	98.04(2)	99.91
	Admixture	0.65	100	100	100	99.02(1)	99.97
	RF-CLA	\	99.73(5)	99.46(3)	99.28(4)	80.39(20)	99.03
	SVR-CLA	\	100	99.64(2)	100	96.08(4)	99.82
GenoBaits100K	MLP	0.75	100	100	100	100	100
	RF	0.6	99.86(3)	99.46(3)	100	83.33(17)	99.31
	SVR	0.6	99.95(1)	100	100	98.04(2)	99.91
	Admixture	0.65	100	100	100	99.02(1)	99.97
	RF-CLA	\	99.95(1)	98.55(8)	100	80.39(20)	99.12
	SVR-CLA	\	100	99.46(3)	100	96.08(4)	99.79
50K_Common	MLP	0.75	100	100	100	100	100
	RF	0.6	99.72(6)	99.46(3)	100	91.18(9)	99.46
	SVR	0.6	100	100	100	98.04(2)	99.94
	Admixture	0.65	100	100	100	98.04(2)	99.94
	RF-CLA	\	99.81(4)	99.46(3)	100	85.29(15)	99.34
	SVR-CLA	\	100	99.82(1)	100	95.10(5)	99.82
Note: Numbers in parentheses indicate the number of misclassifications. MLP: Multi-Layer Perceptron, RF: Random Forest, SVR: Support Vector Regression, RF-CLA and SVR-CLA: same model architecture as RF and SVR but both with classification-based framework.

## Sheet: TableS4
Table S4 The prediction accuracies of all breeds at different determination threshold values for purebred
Chip	Threshold	MLP			SVR			RF			Admixture
		Accuracy 1,%	Standard deviation	Accuracy 2,%	Accuracy 1,%	Standard deviation	Accuracy 2,%	Accuracy 1,%	Standard deviation	Accuracy 2,%	Accuracy 1,%	Accuracy 2,%
GenoBaits1K	0.6	99.73	0.00192	99.879	99.759	0.00139	99.97	99.354	0.00289	98.52	99.223	99.909
	0.65	99.906	0.001	100	99.996	0.0002	99.879	99.562	0.00189	98.489	99.632	100
	0.7	99.976	0.00052	100	100	0	99.456	99.648	0.00174	98.701	99.12	99.819
	0.75	99.988	0.00033	100	99.971	0.00046	99.245	99.661	0.00182	98.943	96.461	99.396
	0.8	99.988	0.00033	100	99.08	0.00267	98.852	99.587	0.00195	98.731	90.837	99.245
	0.85	99.984	0.00037	99.97	89.642	0.01126	95.921	99.407	0.00233	98.852	85.355	99.003
	0.9	99.976	0.00044	99.577	53.397	0.01876	67.553	99.01	0.00347	97.734	81.919	98.489
GenoBaits50K	0.6	99.824	0.00131	99.728	99.808	0.00124	99.909	99.121	0.0036	99.577	98.18	99.577
	0.65	99.955	0.00058	99.909	100	0	99.607	99.37	0.00338	99.396	98.793	99.97
	0.7	99.988	0.00033	99.94	99.959	0.00058	99.275	99.382	0.00321	99.094	97.198	99.819
	0.75	100	0	100	99.914	0.00094	99.063	99.313	0.00288	99.094	94.764	99.456
	0.8	100	0	100	97.996	0.00479	98.52	99.133	0.00273	98.912	92.452	99.184
	0.85	99.996	0.0002	99.97	62.005	0.01625	75.317	98.892	0.00322	98.761	84.598	98.973
	0.9	99.971	0.00054	99.94	12.215	0.00918	6.193	98.27	0.00429	98.459	69.626	98.399
GGP50K	0.6	99.771	0.00146	99.698	99.849	0.00116	99.909	99.129	0.00305	99.275	98.159	99.668
	0.65	99.931	0.0008	99.909	100	0	99.486	99.403	0.00279	99.305	98.527	99.97
	0.7	99.971	0.00046	100	99.959	0.0005	99.245	99.46	0.00297	99.094	97.239	99.728
	0.75	99.996	0.0002	100	99.91	0.00109	99.033	99.37	0.00332	99.063	94.6	99.486
	0.8	99.996	0.0002	100	98.143	0.00415	98.429	99.264	0.00332	98.912	91.818	99.184
	0.85	99.984	0.00037	99.97	57.505	0.01566	71.873	98.986	0.00369	98.761	78.707	98.912
	0.9	99.955	0.00051	99.879	11.389	0.00907	5.227	98.45	0.00327	97.946	65.617	98.278
ZX50K	0.6	99.832	0.00132	99.698	99.812	0.00111	99.879	99.362	0.00301	99.486	98.118	99.547
	0.65	99.955	0.00065	99.879	100	0	99.607	99.706	0.00159	99.607	98.875	99.94
	0.7	99.996	0.0002	99.97	100	0	99.275	99.779	0.00198	99.426	97.566	99.849
	0.75	100	0	100	99.89	0.00112	99.064	99.693	0.00187	99.245	95.05	99.486
	0.8	99.996	0.0002	100	98.347	0.00329	98.64	99.546	0.00251	99.003	92.064	99.215
	0.85	99.992	0.00028	100	70.996	0.01553	83.958	99.227	0.00295	97.855	85.437	98.882
	0.9	99.963	0.00057	99.909	16.989	0.00954	15.589	98.544	0.00337	97.492	76.314	98.308
GenoBaits100K	0.6	99.869	0.00134	99.879	99.828	0.00125	99.909	99.264	0.00261	99.305	98.2	99.547
	0.65	99.955	0.00077	99.94	100	0	99.517	99.53	0.00205	99.426	98.855	99.97
	0.7	99.992	0.00028	99.97	99.98	0.00041	99.275	99.546	0.00239	99.366	97.239	99.819
	0.75	100	0	100	99.894	0.00106	99.033	99.538	0.00265	99.275	94.805	99.486
	0.8	100	0	99.97	97.93	0.00468	98.52	99.386	0.00306	99.003	92.718	99.245
	0.85	99.988	0.00033	99.97	63.113	0.01854	77.644	99.129	0.00296	98.822	85.682	98.973
	0.9	99.976	0.00044	99.849	12.763	0.00868	7.674	98.638	0.0031	98.64	72.387	98.399
50K_Common	0.6	99.64	0.00203	99.728	99.808	0.00137	99.94	99.231	0.00288	99.456	98.098	99.577
	0.65	99.894	0.00106	99.94	100	0	99.909	99.472	0.00234	99.366	98.486	99.94
	0.7	99.963	0.00057	100	99.996	0.0002	99.577	99.53	0.0022	99.094	97.055	99.789
	0.75	99.984	0.00037	100	99.91	0.00109	99.366	99.452	0.0027	99.033	94.334	99.486
	0.8	99.976	0.00044	99.97	98.376	0.0033	99.063	99.247	0.0033	98.852	87.666	99.184
	0.85	99.976	0.00044	99.97	71.221	0.01455	98.701	98.937	0.00384	98.671	76.969	98.731
	0.9	99.963	0.0007	99.849	16.224	0.01225	90.816	98.253	0.00385	98.489	65.964	97.825

## Sheet: TableS5
Table S5 The identification accuracies of hybrid at different number of hybrid individuals in training set
Purebred	Hybrid	GenoBaits1K,%	GGP50K,%	ZX50K,%	GenoBaits50K,%	GenoBaits100K,%	50K_Common SNPs,%
4398	0	78.947	46.842	41.053	43.684	38.421	54.211
	50	93.684	96.825	97.368	98.421	97.368	92.105
	100	98.421	98.413	98.421	100	99.474	98.421
	150	98.947	99.474	98.947	100	100	99.474
	200	99.474	100	99.474	100	100	99.474
	300	99.474	100	100	100	100	99.474
Note: Purebred and Landrace denote the number of individuals from pure (Yorkshire, Landrace and duroc) and Hybird in the training set.

## Sheet: TableS6
Table S6 Breed identification accuracies in independent testing of using population 1 to predict population 2 for XGBoost
Chip	Yorkshire	Landrace	Duroc	Hybrid	All
GenoBaits1K	99.10(19)	98.91(12)	100	80.39(20)	98.46
GenoBaits50K	99.15(18)	98.46(17)	100	82.35(18)	98.4
ZX50K	99.15(18)	98.55(16)	100	84.31(16)	98.49
GGP50K	99.15(18)	98.46(17)	100	78.43(22)	98.28
GenoBaits100K	98.82(25)	98.09(21)	100	78.43(22)	97.95
50K_Common	99.10(19)	98.73(14)	100	82.35(18)	98.46
Note:Numbers in parentheses indicate the number of misclassifications.

## Sheet: TableS7
Table S7 Distribution of the proportion of the breed with the highest proportion in the genomic breed composition of all hybrid individuals predicted by MLP
Interval	GenoBaits1K,%	GGP50K,%	ZX50K,%	GenoBaits50K,%	GenoBaits100K,%	50K_Common SNPs,%
[0.40,0.45)	0	0	0	0.04	0.04	0.04
[0.45,0.50)	12.87	15.88	15.53	14.55	16.66	14.39
[0.50,0.55)	76.14	74.78	75.09	76.30	76.03	76.10
[0.55,0.60)	8.25	6.77	7.39	7.08	5.87	7.43
[0.60,0.65)	1.84	1.80	1.41	1.49	0.90	1.53
[0.65,0.70)	0.66	0.51	0.51	0.35	0.39	0.39
[0.70,0.75)	0.16	0.23	0.08	0.20	0.12	0.12
[0.75,0.80)	0.04	0.04	0	0	0	0
[0.80,0.85]	0.04	0	0	0	0	0
Note:The average Duroc proportions for all the hybrid individuals predicted by GenoBaits1K, GGP50K, ZX50K, GenoBaits50K, GenoBaits100K and 50_Common were 0.010, 0.009, 0.010, 0.009, 0.010 and 0.011 respectively.
